# Supplementary material for: Methyl 2-bromo-3-(4-chloro­benzene­sulfonamido)­benzoate
Source: Acta Crystallogr Sect E Struct Rep Online. 2013 Jan 31;69(Pt 2):o311. doi: 10.1107/S1600536812048581 (PMC3569830; doi:10.1107/S1600536812048581)
Supplement: Supplementary file 1 [file e-69-0o311-sup1.cif]

##############################################################################
#                                                                            #
# This CIF contains the data in a paper accepted for publication in          #
# Acta Crystallographica Section E. It conforms to the requirements of       #
# Notes for Authors for Acta Crystallographica Section E, and has been       #
# peer reviewed under the auspices of the IUCr Commission on Journals.       #
#                                                                            #
# Full details of the Crystallographic Information File format               #
# are given in the paper "The Crystallographic Information File (CIF):       #
# a New Standard Archive File for Crystallography" by S. R. Hall, F. H.      #
# Allen and I. D. Brown [Acta Cryst. (1991), A47, 655-685].                  #
#                                                                            #
# The current version of the core CIF dictionary is obtainable from          #
# ftp://ftp.iucr.org/pub/cif_core.dic.                                       #
#                                                                            #
# Software is freely available for graphical display of the structure(s)     #
# in this CIF. For information consult the CIF software page                 #
# http://www.iucr.org/resources/cif/software.                                #
#                                                                            #
# This file may be used for bona fide research purposes within the           #
# scientific community so long as proper attribution is given to the journal # 
# article from which it was obtained.                                        #
#                                                                            #
##############################################################################
data_I
_audit_creation_method     SHELXL-97
_chemical_name_systematic
;
Methyl 2-bromo-3-(4-chlorobenzenesulfonamido)benzoate
;
_chemical_name_common     ?
_chemical_formula_moiety     'C14 H11 Br Cl N O4 S'
_chemical_formula_sum     'C14 H11 Br Cl N O4 S'
_chemical_formula_iupac     'C14 H11 Br Cl N O4 S'
_chemical_formula_weight     404.66
_chemical_melting_point     ?
_symmetry_cell_setting     monoclinic
_symmetry_space_group_name_H-M     'P 21/c'
_symmetry_space_group_name_Hall     '-P 2ybc'
loop_
    _symmetry_equiv_pos_as_xyz
    'x, y, z'
    '-x, y+1/2, -z+1/2'
    '-x, -y, -z'
    'x, -y-1/2, z-1/2'
_cell_length_a     7.9206(2)
_cell_length_b     9.4600(3)
_cell_length_c     20.0915(6)
_cell_angle_alpha     90.00
_cell_angle_beta     94.505(3)
_cell_angle_gamma     90.00
_cell_volume     1500.79(8)
_cell_formula_units_Z     4
_cell_measurement_reflns_used     3046
_cell_measurement_theta_min     4.4113
_cell_measurement_theta_max     75.6705
_cell_measurement_temperature     123(2)
_exptl_crystal_description     chunk
_exptl_crystal_colour     colorless
_exptl_crystal_size_max     1.0565
_exptl_crystal_size_mid     0.8773
_exptl_crystal_size_min     0.5156
_exptl_crystal_density_diffrn     1.791
_exptl_crystal_density_meas     ?
_exptl_crystal_density_method     'not measured'
_exptl_crystal_F_000     808
_exptl_absorpt_coefficient_mu     6.840
_exptl_absorpt_correction_type     analytical
_exptl_absorpt_process_details
;
[CrysAlis PRO (Agilent, 2010), based on expressions derived by
Clark & Reid (1995)]
;
_exptl_absorpt_correction_T_min     0.049
_exptl_absorpt_correction_T_max     0.198
_exptl_special_details
;
CrysAlisPro (Agilent, 2010)
Analytical numeric absorption correction using a multifaceted crystal
model based on expressions derived by R.C. Clark & J.S. Reid.
(Clark, R. C. & Reid, J. S. (1995). Acta Cryst. A51, 887-897)
;
_diffrn_ambient_temperature     123(2)
_diffrn_radiation_type     CuK\a
_diffrn_radiation_wavelength     1.54184
_diffrn_radiation_source     'Enhance (Cu) X-ray Source'
_diffrn_radiation_monochromator     graphite
_diffrn_measurement_device_type     'Agilent Xcalibur (Ruby, Gemini)'
_diffrn_measurement_method     '\w scans'
_diffrn_detector_area_resol_mean     10.5081
_diffrn_reflns_number     5248
_diffrn_reflns_av_R_equivalents     0.0333
_diffrn_reflns_av_sigmaI/netI     0.0327
_diffrn_reflns_theta_min     4.41
_diffrn_reflns_theta_max     75.86
_diffrn_reflns_theta_full     67.50
_diffrn_measured_fraction_theta_max     0.965
_diffrn_measured_fraction_theta_full     0.997
_diffrn_reflns_limit_h_min     -9
_diffrn_reflns_limit_h_max     9
_diffrn_reflns_limit_k_min     -11
_diffrn_reflns_limit_k_max     7
_diffrn_reflns_limit_l_min     -24
_diffrn_reflns_limit_l_max     25
_diffrn_standards_number     ?
_diffrn_standards_interval_count     ?
_diffrn_standards_interval_time     ?
_diffrn_standards_decay_%     ?
_refine_special_details
;
Refinement of <i>F</i>^2^ against ALL reflections. The weighted <i>R</i>-factor
<i>wR</i> and goodness of fit <i>S</i> are based on <i>F</i>^2^, conventional
<i>R</i>-factors <i>R</i> are based on <i>F</i>, with <i>F</i> set to zero for
negative <i>F</i>^2^. The threshold expression of <i>F</i>^2^ >
\s(<i>F</i>^2^) is used only for calculating <i>R</i>-factors(gt) <i>etc</i>.
and is not relevant to the choice of reflections for refinement.
<i>R</i>-factors based on <i>F</i>^2^ are statistically about twice as large
as those based on <i>F</i>, and <i>R</i>- factors based on ALL data will be
even larger.
;
_reflns_number_total     3012
_reflns_number_gt     2873
_reflns_threshold_expression     I>2sigma(I)
_refine_ls_structure_factor_coef     Fsqd
_refine_ls_matrix_type     full
_refine_ls_R_factor_all     0.0359
_refine_ls_R_factor_gt     0.0341
_refine_ls_wR_factor_gt     0.0913
_refine_ls_wR_factor_ref     0.0928
_refine_ls_goodness_of_fit_ref     1.081
_refine_ls_restrained_S_all     1.081
_refine_ls_number_reflns     3012
_refine_ls_number_parameters     205
_refine_ls_number_restraints     0
_refine_ls_hydrogen_treatment     mixed
_refine_ls_weighting_scheme     calc
_refine_ls_weighting_details
         'calc w=1/[\s^2^(Fo^2^)+(0.0601P)^2^+0.5274P] where P=(Fo^2^+2Fc^2^)/3'
_atom_sites_solution_hydrogens     geom
_atom_sites_solution_primary     direct
_atom_sites_solution_secondary     difmap
_refine_ls_shift/su_max     0.001
_refine_ls_shift/su_mean     0.000
_refine_diff_density_max     0.477
_refine_diff_density_min     -0.652
_refine_ls_extinction_method     'SHELXL97 (Sheldrick, 2008)'
_refine_ls_extinction_coef     0.0021(3)
_refine_ls_extinction_expression
                                  'Fc^*^=kFc[1+0.001xFc^2^\l^3^/sin(2\q)]^-1/4^'
loop_
    _atom_type_symbol
    _atom_type_description
    _atom_type_scat_dispersion_real
    _atom_type_scat_dispersion_imag
    _atom_type_scat_source
    'C' 'C' 0.0181 0.0091
                         'International Tables Vol C Tables 4.2.6.8 and 6.1.1.4'
    'H' 'H' 0.0000 0.0000
                         'International Tables Vol C Tables 4.2.6.8 and 6.1.1.4'
    'N' 'N' 0.0311 0.0180
                         'International Tables Vol C Tables 4.2.6.8 and 6.1.1.4'
    'O' 'O' 0.0492 0.0322
                         'International Tables Vol C Tables 4.2.6.8 and 6.1.1.4'
    'S' 'S' 0.3331 0.5567
                         'International Tables Vol C Tables 4.2.6.8 and 6.1.1.4'
    'Cl' 'Cl' 0.3639 0.7018
                         'International Tables Vol C Tables 4.2.6.8 and 6.1.1.4'
    'Br' 'Br' -0.6763 1.2805
                         'International Tables Vol C Tables 4.2.6.8 and 6.1.1.4'
_computing_data_collection
;
CrysAlis PRO (Agilent, 2010)
;
_computing_cell_refinement
;
CrysAlis PRO (Agilent, 2010)
;
_computing_data_reduction
;
CrysAlis PRO (Agilent, 2010)
;
_computing_structure_solution     'SHELXS97 (Sheldrick, 2008)'
_computing_structure_refinement     'SHELXL97 (Sheldrick, 2008)'
_computing_molecular_graphics     'SHELXTL (Sheldrick, 2008)'
_computing_publication_material     'SHELXTL (Sheldrick, 2008)'
loop_
    _atom_site_type_symbol
    _atom_site_label
    _atom_site_fract_x
    _atom_site_fract_y
    _atom_site_fract_z
    _atom_site_U_iso_or_equiv
    _atom_site_adp_type
    _atom_site_calc_flag
    _atom_site_refinement_flags
    _atom_site_occupancy
    _atom_site_symmetry_multiplicity
    _atom_site_disorder_assembly
    _atom_site_disorder_group
    Br Br1 0.55830(3) 0.29987(2) 0.362077(11) 0.02554(13) Uani d . 1 1 . .
    Cl Cl1 0.01337(10) -0.03081(9) 0.18862(3) 0.0433(2) Uani d . 1 1 . .
    S S1 0.23124(6) 0.09272(5) 0.48834(2) 0.01812(15) Uani d . 1 1 . .
    O O1 0.3147(2) -0.03081(17) 0.51690(8) 0.0235(3) Uani d . 1 1 . .
    O O2 0.0901(2) 0.15202(17) 0.51868(8) 0.0230(3) Uani d . 1 1 . .
    O O3 0.4253(3) 0.6005(2) 0.27820(9) 0.0397(5) Uani d . 1 1 . .
    O O4 0.5888(3) 0.7061(2) 0.35913(9) 0.0352(5) Uani d . 1 1 . .
    N N1 0.3799(3) 0.2130(2) 0.48786(10) 0.0193(4) Uani d . 1 1 . .
    H H1A 0.466(5) 0.177(3) 0.4775(17) 0.027(8) Uiso d . 1 1 . .
    C C1 0.3423(3) 0.3532(2) 0.46643(10) 0.0185(4) Uani d . 1 1 . .
    C C2 0.4146(3) 0.4121(2) 0.41128(10) 0.0186(4) Uani d . 1 1 . .
    C C3 0.3853(3) 0.5527(2) 0.39355(11) 0.0206(4) Uani d . 1 1 . .
    C C4 0.2772(3) 0.6340(2) 0.42946(12) 0.0240(4) Uani d . 1 1 . .
    H H4A 0.2549 0.7294 0.4170 0.029 Uiso calc R 1 1 . .
    C C5 0.2022(3) 0.5763(2) 0.48325(12) 0.0229(4) Uani d . 1 1 . .
    H H5A 0.1269 0.6315 0.5070 0.027 Uiso calc R 1 1 . .
    C C6 0.2372(3) 0.4374(3) 0.50239(11) 0.0208(4) Uani d . 1 1 . .
    H H6A 0.1890 0.3995 0.5404 0.025 Uiso calc R 1 1 . .
    C C7 0.4666(3) 0.6198(2) 0.33630(11) 0.0219(4) Uani d . 1 1 . .
    C C8 0.6814(4) 0.7813(3) 0.31100(14) 0.0354(6) Uani d . 1 1 . .
    H H8A 0.7891 0.8150 0.3326 0.053 Uiso calc R 1 1 . .
    H H8B 0.6143 0.8621 0.2936 0.053 Uiso calc R 1 1 . .
    H H8C 0.7035 0.7177 0.2742 0.053 Uiso calc R 1 1 . .
    C C9 0.1676(3) 0.0580(2) 0.40362(11) 0.0203(4) Uani d . 1 1 . .
    C C10 0.2808(3) -0.0105(2) 0.36475(12) 0.0233(4) Uani d . 1 1 . .
    H H10A 0.3899 -0.0373 0.3835 0.028 Uiso calc R 1 1 . .
    C C11 0.2321(3) -0.0390(3) 0.29849(12) 0.0277(5) Uani d . 1 1 . .
    H H11A 0.3065 -0.0871 0.2714 0.033 Uiso calc R 1 1 . .
    C C12 0.0727(3) 0.0038(3) 0.27216(12) 0.0278(5) Uani d . 1 1 . .
    C C13 -0.0388(3) 0.0736(3) 0.31041(13) 0.0279(5) Uani d . 1 1 . .
    H H13A -0.1467 0.1028 0.2913 0.034 Uiso calc R 1 1 . .
    C C14 0.0093(3) 0.1003(2) 0.37711(12) 0.0243(5) Uani d . 1 1 . .
    H H14A -0.0659 0.1473 0.4043 0.029 Uiso calc R 1 1 . .
loop_
    _atom_site_aniso_label
    _atom_site_aniso_U_11
    _atom_site_aniso_U_22
    _atom_site_aniso_U_33
    _atom_site_aniso_U_12
    _atom_site_aniso_U_13
    _atom_site_aniso_U_23
    Br1 0.03114(18) 0.02542(18) 0.02113(17) 0.00412(8) 0.00890(10) 0.00167(8)
    Cl1 0.0431(4) 0.0583(4) 0.0263(3) 0.0072(3) -0.0109(3) -0.0104(3)
    S1 0.0171(3) 0.0196(3) 0.0177(3) 0.00109(18) 0.00194(18) 0.00302(17)
    O1 0.0231(8) 0.0229(8) 0.0248(8) 0.0032(6) 0.0033(6) 0.0067(6)
    O2 0.0198(7) 0.0256(8) 0.0242(8) 0.0008(6) 0.0048(6) 0.0020(6)
    O3 0.0456(11) 0.0525(12) 0.0200(8) -0.0195(10) -0.0034(8) 0.0039(8)
    O4 0.0380(10) 0.0442(12) 0.0223(9) -0.0218(9) -0.0036(7) 0.0062(7)
    N1 0.0168(9) 0.0212(9) 0.0197(9) 0.0014(7) 0.0005(7) 0.0013(7)
    C1 0.0165(9) 0.0217(10) 0.0165(9) -0.0002(8) -0.0034(7) 0.0007(8)
    C2 0.0168(9) 0.0219(10) 0.0167(9) 0.0008(8) -0.0012(7) -0.0017(8)
    C3 0.0189(10) 0.0230(10) 0.0191(10) -0.0012(8) -0.0034(8) 0.0013(8)
    C4 0.0238(11) 0.0201(10) 0.0271(11) 0.0016(8) -0.0042(9) 0.0010(8)
    C5 0.0192(10) 0.0237(11) 0.0257(11) 0.0024(8) 0.0008(8) -0.0030(8)
    C6 0.0175(10) 0.0248(10) 0.0199(10) 0.0000(8) 0.0003(8) 0.0000(8)
    C7 0.0226(10) 0.0212(10) 0.0215(10) 0.0010(8) -0.0015(8) 0.0020(8)
    C8 0.0363(14) 0.0401(14) 0.0296(13) -0.0140(11) 0.0019(11) 0.0088(11)
    C9 0.0208(10) 0.0186(10) 0.0215(10) -0.0017(8) 0.0005(8) 0.0024(8)
    C10 0.0207(10) 0.0244(10) 0.0243(11) 0.0018(8) -0.0008(8) 0.0013(8)
    C11 0.0286(12) 0.0285(11) 0.0258(12) 0.0039(10) 0.0019(9) -0.0033(9)
    C12 0.0281(12) 0.0307(12) 0.0238(11) -0.0029(9) -0.0042(9) -0.0002(9)
    C13 0.0214(11) 0.0315(12) 0.0297(12) 0.0002(9) -0.0054(9) 0.0010(9)
    C14 0.0206(10) 0.0244(11) 0.0276(11) 0.0017(8) -0.0001(9) 0.0014(9)
_geom_special_details
;
All e.s.d.'s (except the e.s.d. in the dihedral angle between two l.s. planes)
are estimated using the full covariance matrix. The cell e.s.d.'s are taken
into account individually in the estimation of e.s.d.'s in distances, angles
and torsion angles; correlations between e.s.d.'s in cell parameters are only
used when they are defined by crystal symmetry. An approximate (isotropic)
treatment of cell e.s.d.'s is used for estimating e.s.d.'s involving l.s.
planes.
;
loop_
    _geom_bond_atom_site_label_1
    _geom_bond_atom_site_label_2
    _geom_bond_site_symmetry_2
    _geom_bond_distance
    _geom_bond_publ_flag
    Br1 C2 . 1.892(2) ?
    Cl1 C12 . 1.738(3) ?
    S1 O2 . 1.4294(16) ?
    S1 O1 . 1.4397(16) ?
    S1 N1 . 1.638(2) ?
    S1 C9 . 1.767(2) ?
    O3 C7 . 1.201(3) ?
    O3 Br1 2_655 3.4022(19) ?
    O4 C7 . 1.320(3) ?
    O4 C8 . 1.446(3) ?
    N1 C1 . 1.418(3) ?
    N1 H1A . 0.80(4) ?
    C1 C6 . 1.394(3) ?
    C1 C2 . 1.402(3) ?
    C2 C3 . 1.392(3) ?
    C3 C4 . 1.393(3) ?
    C3 C7 . 1.502(3) ?
    C4 C5 . 1.386(3) ?
    C4 H4A . 0.9500 ?
    C5 C6 . 1.391(3) ?
    C5 H5A . 0.9500 ?
    C6 H6A . 0.9500 ?
    C8 H8A . 0.9800 ?
    C8 H8B . 0.9800 ?
    C8 H8C . 0.9800 ?
    C9 C14 . 1.383(3) ?
    C9 C10 . 1.394(3) ?
    C10 C11 . 1.383(3) ?
    C10 H10A . 0.9500 ?
    C11 C12 . 1.390(4) ?
    C11 H11A . 0.9500 ?
    C12 C13 . 1.383(4) ?
    C13 C14 . 1.387(4) ?
    C13 H13A . 0.9500 ?
    C14 H14A . 0.9500 ?
loop_
    _geom_angle_atom_site_label_1
    _geom_angle_atom_site_label_2
    _geom_angle_atom_site_label_3
    _geom_angle_site_symmetry_1
    _geom_angle_site_symmetry_3
    _geom_angle
    _geom_angle_publ_flag
    O2 S1 O1 . . 119.91(10) ?
    O2 S1 N1 . . 108.45(10) ?
    O1 S1 N1 . . 104.97(10) ?
    O2 S1 C9 . . 108.08(10) ?
    O1 S1 C9 . . 108.68(10) ?
    N1 S1 C9 . . 105.91(10) ?
    C7 O3 Br1 . 2_655 134.06(17) ?
    C7 O4 C8 . . 117.9(2) ?
    C1 N1 S1 . . 121.14(16) ?
    C1 N1 H1A . . 118(2) ?
    S1 N1 H1A . . 110(2) ?
    C6 C1 C2 . . 118.7(2) ?
    C6 C1 N1 . . 119.76(19) ?
    C2 C1 N1 . . 121.51(19) ?
    C3 C2 C1 . . 120.81(19) ?
    C3 C2 Br1 . . 119.86(16) ?
    C1 C2 Br1 . . 119.31(16) ?
    C2 C3 C4 . . 119.4(2) ?
    C2 C3 C7 . . 121.8(2) ?
    C4 C3 C7 . . 118.8(2) ?
    C5 C4 C3 . . 120.3(2) ?
    C5 C4 H4A . . 119.8 ?
    C3 C4 H4A . . 119.8 ?
    C4 C5 C6 . . 120.0(2) ?
    C4 C5 H5A . . 120.0 ?
    C6 C5 H5A . . 120.0 ?
    C5 C6 C1 . . 120.7(2) ?
    C5 C6 H6A . . 119.7 ?
    C1 C6 H6A . . 119.7 ?
    O3 C7 O4 . . 124.6(2) ?
    O3 C7 C3 . . 125.4(2) ?
    O4 C7 C3 . . 109.98(19) ?
    O4 C8 H8A . . 109.5 ?
    O4 C8 H8B . . 109.5 ?
    H8A C8 H8B . . 109.5 ?
    O4 C8 H8C . . 109.5 ?
    H8A C8 H8C . . 109.5 ?
    H8B C8 H8C . . 109.5 ?
    C14 C9 C10 . . 121.5(2) ?
    C14 C9 S1 . . 119.90(18) ?
    C10 C9 S1 . . 118.60(17) ?
    C11 C10 C9 . . 119.1(2) ?
    C11 C10 H10A . . 120.4 ?
    C9 C10 H10A . . 120.4 ?
    C10 C11 C12 . . 119.1(2) ?
    C10 C11 H11A . . 120.5 ?
    C12 C11 H11A . . 120.5 ?
    C13 C12 C11 . . 121.9(2) ?
    C13 C12 Cl1 . . 119.4(2) ?
    C11 C12 Cl1 . . 118.8(2) ?
    C12 C13 C14 . . 119.0(2) ?
    C12 C13 H13A . . 120.5 ?
    C14 C13 H13A . . 120.5 ?
    C9 C14 C13 . . 119.4(2) ?
    C9 C14 H14A . . 120.3 ?
    C13 C14 H14A . . 120.3 ?
loop_
    _geom_torsion_atom_site_label_1
    _geom_torsion_atom_site_label_2
    _geom_torsion_atom_site_label_3
    _geom_torsion_atom_site_label_4
    _geom_torsion_site_symmetry_1
    _geom_torsion_site_symmetry_2
    _geom_torsion_site_symmetry_3
    _geom_torsion_site_symmetry_4
    _geom_torsion
    _geom_torsion_publ_flag
    O2 S1 N1 C1 . . . . -47.0(2) ?
    O1 S1 N1 C1 . . . . -176.30(17) ?
    C9 S1 N1 C1 . . . . 68.80(19) ?
    S1 N1 C1 C6 . . . . 64.4(3) ?
    S1 N1 C1 C2 . . . . -118.6(2) ?
    C6 C1 C2 C3 . . . . 1.4(3) ?
    N1 C1 C2 C3 . . . . -175.7(2) ?
    C6 C1 C2 Br1 . . . . 179.72(16) ?
    N1 C1 C2 Br1 . . . . 2.6(3) ?
    C1 C2 C3 C4 . . . . -2.6(3) ?
    Br1 C2 C3 C4 . . . . 179.04(17) ?
    C1 C2 C3 C7 . . . . 177.6(2) ?
    Br1 C2 C3 C7 . . . . -0.7(3) ?
    C2 C3 C4 C5 . . . . 1.3(3) ?
    C7 C3 C4 C5 . . . . -178.9(2) ?
    C3 C4 C5 C6 . . . . 1.2(3) ?
    C4 C5 C6 C1 . . . . -2.5(3) ?
    C2 C1 C6 C5 . . . . 1.2(3) ?
    N1 C1 C6 C5 . . . . 178.3(2) ?
    Br1 O3 C7 O4 2_655 . . . -27.5(4) ?
    Br1 O3 C7 C3 2_655 . . . 150.97(18) ?
    C8 O4 C7 O3 . . . . -1.0(4) ?
    C8 O4 C7 C3 . . . . -179.6(2) ?
    C2 C3 C7 O3 . . . . 75.4(3) ?
    C4 C3 C7 O3 . . . . -104.3(3) ?
    C2 C3 C7 O4 . . . . -105.9(3) ?
    C4 C3 C7 O4 . . . . 74.3(3) ?
    O2 S1 C9 C14 . . . . 5.6(2) ?
    O1 S1 C9 C14 . . . . 137.26(19) ?
    N1 S1 C9 C14 . . . . -110.4(2) ?
    O2 S1 C9 C10 . . . . -175.16(17) ?
    O1 S1 C9 C10 . . . . -43.5(2) ?
    N1 S1 C9 C10 . . . . 68.8(2) ?
    C14 C9 C10 C11 . . . . -1.2(4) ?
    S1 C9 C10 C11 . . . . 179.62(18) ?
    C9 C10 C11 C12 . . . . 1.2(4) ?
    C10 C11 C12 C13 . . . . -0.3(4) ?
    C10 C11 C12 Cl1 . . . . 179.35(19) ?
    C11 C12 C13 C14 . . . . -0.6(4) ?
    Cl1 C12 C13 C14 . . . . 179.75(19) ?
    C10 C9 C14 C13 . . . . 0.3(4) ?
    S1 C9 C14 C13 . . . . 179.46(18) ?
    C12 C13 C14 C9 . . . . 0.6(4) ?
loop_
    _geom_hbond_atom_site_label_D
    _geom_hbond_atom_site_label_H
    _geom_hbond_atom_site_label_A
    _geom_hbond_site_symmetry_A
    _geom_hbond_distance_DH
    _geom_hbond_distance_HA
    _geom_hbond_distance_DA
    _geom_hbond_angle_DHA
    N1 H1A O1 3_656 0.80(4) 2.22(4) 2.978(3) 158(3)
data_global
_journal_date_recd_electronic     2012-10-05
_journal_date_accepted     2012-11-26
_journal_name_full     'Acta Crystallographica, Section E'
_journal_year     2013
_journal_volume     69
_journal_issue      2
_journal_page_first     o311
_journal_page_last     o311
_journal_paper_category     QO
_journal_paper_doi     10.1107/S1600536812048581
_journal_coeditor_code     DS2221
_publ_contact_author_name     'Amol A. Kulkarni'
_publ_contact_author_address
;
College of Pharmacy
Howard University
2300 4th Street, NW
Washington, DC 20059
USA
;
_publ_contact_author_email     'amol.kulkarni@howard.edu'
_publ_contact_author_fax     '202-806-4636'
_publ_contact_author_phone     '202-806-4493'
_publ_section_title
;
Methyl 2-bromo-3-(4-chlorobenzenesulfonamido)benzoate
;
loop_
    _publ_author_name
    _publ_author_footnote
    _publ_author_address
    'Ghafoor, Ahmad Z.' ?
;
College of Pharmacy
Howard University
2300 4th Street, NW
Washington, DC 20059
USA
;
    'Chang, Brian' .
;
College of Pharmacy
Howard University
2300 4th Street, NW
Washington, DC 20059
USA
;
    'King, Christopher L.' .
;
Department of Chemistry
Howard University
525 College Street, NW
Washington, DC 20059
USA
;
    'Butcher, Ray J.' .
;
Department of Chemistry
Howard University
525 College Street, NW
Washington, DC 20059
USA
;
    'Kulkarni, Amol A.' .
;
College of Pharmacy
Howard University
2300 4th Street, NW
Washington, DC 20059
USA
;
