# Supplementary material for: Methyl 2-bromo-3-(4-chloro­benzene­sulfonamido)­benzoate
Source: Acta Crystallogr Sect E Struct Rep Online. 2013 Jan 31;69(Pt 2):o311. doi: 10.1107/S1600536812048581 (PMC3569830; doi:10.1107/S1600536812048581)
Supplement: Supplementary file 2 [file e-69-0o311-Isup2.hkl]

# 
# h,k,l, Fc-squared, Fo-squared, sigma(Fo-squared) and status flag 
# 
data_I
_shelx_title '    amol12-1 in P2(1)/c' 
_shelx_refln_list_code          4 
_shelx_F_calc_maximum      205.86 
_exptl_crystal_F_000       808.00 
_reflns_d_resolution_high  0.7950 
 
loop_ 
 _symmetry_equiv_pos_as_xyz 
 'x, y, z' 
 '-x, y+1/2, -z+1/2' 
 '-x, -y, -z' 
 'x, -y-1/2, z-1/2' 
 
_cell_length_a     7.9206 
_cell_length_b     9.4600 
_cell_length_c    20.0915 
_cell_angle_alpha  90.000 
_cell_angle_beta   94.505 
_cell_angle_gamma  90.000 
 
_shelx_F_squared_multiplier     1.000 
 
loop_ 
 _refln_index_h 
 _refln_index_k 
 _refln_index_l 
 _refln_F_squared_calc 
 _refln_F_squared_meas 
 _refln_F_squared_sigma 
 _refln_observed_status 
   1   0   0    12493.87    13971.70    108.34 o 
   2   0   0     4094.79     4648.79     79.96 o 
   3   0   0     1645.41     2134.75     68.53 o 
   4   0   0     3966.78     4046.80     70.01 o 
   5   0   0     6290.30     6106.46    139.62 o 
   6   0   0     3529.11     3268.18     86.17 o 
   7   0   0     1430.31     1325.71     48.50 o 
   8   0   0      465.73      449.44     25.92 o 
   9   0   0     2346.23     2478.18     49.33 o 
   1   1   0     1100.82     1114.58     21.90 o 
   2   1   0     1993.34     2105.00     24.71 o 
   3   1   0     4150.85     3648.39     62.06 o 
   4   1   0     6038.85     5895.85     90.13 o 
   5   1   0     5230.60     5280.26     87.40 o 
   6   1   0     4193.64     3910.50     44.53 o 
   7   1   0     2073.53     1956.67     41.28 o 
   8   1   0       36.13       57.00      6.94 o 
   9   1   0        6.30       14.13      5.40 o 
   0   2   0     4283.81     4410.82     47.02 o 
   2   2   0     5179.25     5351.85    163.12 o 
   3   2   0     3654.38     3501.56     93.30 o 
   4   2   0     4240.47     4174.03    112.64 o 
   5   2   0      269.44      292.58     21.79 o 
   6   2   0     1084.33      952.92     22.85 o 
   7   2   0      584.57      583.18     23.64 o 
   8   2   0     1219.22     1289.15     29.32 o 
   9   2   0      162.15      180.42     13.09 o 
   1   3   0       31.82       57.66     32.99 o 
   2   3   0      908.83     1081.47     53.70 o 
   3   3   0      186.69      208.23     24.98 o 
   4   3   0     3871.37     3703.33    111.50 o 
   5   3   0     2101.41     1987.16     96.72 o 
   6   3   0      223.83      222.56     11.22 o 
   7   3   0       79.32       69.20      7.74 o 
   8   3   0      681.69      772.07     21.18 o 
   9   3   0       40.52       33.40      6.75 o 
   0   4   0       77.00       79.29      8.17 o 
   1   4   0      138.22      138.35      8.25 o 
   2   4   0     1017.25      944.47     53.37 o 
   3   4   0     1060.17      979.17     57.86 o 
   4   4   0        2.36        2.37      6.16 o 
   5   4   0        7.39       10.45      3.80 o 
   6   4   0      226.82      219.66     19.96 o 
   7   4   0      597.61      642.45     33.63 o 
   8   4   0      231.04      259.29     19.65 o 
   9   4   0       42.86       38.52     14.16 o 
   1   5   0      121.26      139.10     20.73 o 
   2   5   0        1.75        7.20      6.80 o 
   3   5   0      404.87      396.26     40.36 o 
   4   5   0     1093.11     1156.63     68.38 o 
   5   5   0       18.51       19.72      4.95 o 
   6   5   0      134.36      132.92     15.75 o 
   7   5   0      105.90      112.65     14.81 o 
   8   5   0       58.34       54.62      6.13 o 
   0   6   0      171.02      188.13     22.28 o 
   1   6   0       23.56       28.17      9.70 o 
   2   6   0     1532.86     1759.63     84.66 o 
   3   6   0      557.62      638.89     53.21 o 
   4   6   0      762.94      738.26     27.13 o 
   5   6   0     1469.58     1440.04     55.76 o 
   6   6   0       25.31       29.51      6.55 o 
   7   6   0      245.84      225.74     17.03 o 
   8   6   0      252.84      251.50     14.21 o 
   1   7   0     1674.04     1647.28     34.28 o 
   2   7   0      753.10      766.73     24.80 o 
   3   7   0        3.04        6.15      4.17 o 
   4   7   0      426.84      417.66     27.35 o 
   5   7   0     1526.55     1402.83     49.41 o 
   6   7   0        0.19        6.51      4.91 o 
   7   7   0        1.22        2.94      3.55 o 
   8   7   0        1.61        3.21      1.78 o 
   0   8   0     2491.39     2258.22    117.47 o 
   1   8   0     1550.91     1398.85     48.92 o 
   2   8   0      470.18      499.44     26.64 o 
   3   8   0      609.39      585.98     29.58 o 
   4   8   0       26.43       43.63      9.24 o 
   5   8   0     1360.78     1343.03     42.08 o 
   6   8   0      235.61      238.64     15.29 o 
   7   8   0      137.79      126.59      8.01 o 
   1   9   0      337.01      297.00     12.47 o 
   2   9   0      202.63      224.25     16.69 o 
   3   9   0     2977.25     2803.32     57.22 o 
   4   9   0      752.83      713.11     27.39 o 
   5   9   0      122.09      117.31     10.00 o 
   6   9   0      660.60      673.80     13.85 o 
   0  10   0     2583.28     2523.45     44.86 o 
   1  10   0     1846.80     1867.51     26.60 o 
   2  10   0      621.08      583.17     21.94 o 
   3  10   0      343.59      385.12     17.41 o 
   4  10   0      237.21      234.54     11.99 o 
   5  10   0      366.24      361.07     11.74 o 
   1  11   0      329.69      313.35     12.23 o 
   2  11   0      258.88      224.36     10.07 o 
   3  11   0      408.76      394.41     12.02 o 
  -9   1   1        0.62        4.98      2.98 o 
  -8   1   1       21.45       32.39      5.70 o 
  -7   1   1      760.93      678.74     20.31 o 
  -6   1   1        4.67        8.74      3.06 o 
  -5   1   1     2816.57     2790.40    176.66 o 
  -4   1   1       79.92       99.83     11.44 o 
  -3   1   1      406.11      477.24     15.26 o 
  -2   1   1    10972.35    10412.94     68.23 o 
  -1   1   1     1572.47     1605.40     22.21 o 
   0   1   1        9.06       19.74      3.26 o 
   1   1   1     9975.06     9781.34    342.49 o 
   2   1   1      809.33      722.11     34.32 o 
   3   1   1       23.60       49.17      8.23 o 
   4   1   1      311.93      332.92     21.18 o 
   5   1   1       12.19       22.92      5.79 o 
   6   1   1        2.62       13.31      5.77 o 
   7   1   1      156.54      160.36     11.87 o 
   8   1   1       87.00       85.19      8.12 o 
   9   1   1       33.50       43.02      4.84 o 
  -9   2   1      228.20      264.10     10.67 o 
  -8   2   1       18.29       13.39      4.36 o 
  -7   2   1      420.34      369.10     14.39 o 
  -6   2   1       16.96       13.04      4.10 o 
  -5   2   1     2660.95     2487.60     62.99 o 
  -4   2   1     2840.34     2411.37     84.95 o 
  -3   2   1      236.35      223.74     23.62 o 
  -2   2   1      235.31      313.90     24.75 o 
  -1   2   1    11280.02    10516.95    124.98 o 
   0   2   1       12.83       53.79      7.56 o 
   1   2   1     3798.42     3551.30     91.30 o 
   2   2   1      889.85      900.73     38.40 o 
   3   2   1      122.65      129.58     18.60 o 
   4   2   1     1801.23     1697.01     71.50 o 
   5   2   1     2848.12     2650.82     95.67 o 
   6   2   1      118.79      130.74      8.53 o 
   7   2   1       35.70       35.42      5.89 o 
   8   2   1      871.60      942.07     35.00 o 
   9   2   1      505.44      522.16     18.92 o 
  -9   3   1        3.43        4.68      3.89 o 
  -8   3   1     1350.64     1501.93     30.06 o 
  -7   3   1     1379.45     1381.05     48.66 o 
  -6   3   1      874.37      890.67     28.73 o 
  -5   3   1       69.98       54.73     10.28 o 
  -4   3   1     4041.55     3709.43    112.37 o 
  -3   3   1     1482.17     1405.81     62.77 o 
  -2   3   1     3863.14     3958.49    177.33 o 
  -1   3   1    15595.34    15395.90    181.35 o 
   0   3   1     3941.27     1774.41   1193.40 o 
   1   3   1     6620.80     6765.90     51.15 o 
   2   3   1     2820.06     2614.98    187.80 o 
   3   3   1     3503.46     3260.30    100.25 o 
   4   3   1     4527.50     4225.33    116.85 o 
   5   3   1      784.19      675.62     49.90 o 
   6   3   1      415.21      381.91     18.43 o 
   7   3   1      781.16      793.48     38.49 o 
   8   3   1      782.28      891.22     37.84 o 
   9   3   1      211.93      207.64     14.40 o 
  -9   4   1      549.12      480.13    130.85 o 
  -8   4   1     1251.95     1485.70     45.28 o 
  -7   4   1       19.99       25.38      8.29 o 
  -6   4   1      805.34      852.51     26.23 o 
  -5   4   1      994.11      926.72     44.55 o 
  -4   4   1        4.51        2.75      4.26 o 
  -3   4   1    10021.60     8827.72    173.47 o 
  -2   4   1     8580.84     7886.88    153.10 o 
  -1   4   1     6893.33     6584.18    367.20 o 
   0   4   1     4831.57     3925.15     74.00 o 
   1   4   1     3351.71     3189.53    180.83 o 
   2   4   1      154.70      161.25     14.90 o 
   3   4   1      508.65      564.89     46.38 o 
   4   4   1      365.95      307.43     35.14 o 
   5   4   1      861.90      828.85     30.19 o 
   6   4   1     3835.93     3781.19     82.60 o 
   7   4   1      735.43      809.94     38.48 o 
   8   4   1      841.57      966.05     37.00 o 
   9   4   1       16.77       15.79      4.04 o 
  -9   5   1      725.97      793.82     19.09 o 
  -8   5   1        0.66       -0.67      3.16 o 
  -7   5   1      765.80      822.43     36.42 o 
  -6   5   1     2668.32     2654.34     67.95 o 
  -5   5   1     9693.70     9760.76    496.04 o 
  -4   5   1      350.84      355.04     25.64 o 
  -3   5   1     2861.64     2605.51     97.66 o 
  -2   5   1      221.47      186.34     26.35 o 
  -1   5   1     1225.21     1571.89     68.45 o 
   0   5   1     2488.76     2255.02    225.38 o 
   1   5   1     3553.92     3417.58    102.19 o 
   2   5   1     8174.90     9140.40    188.96 o 
   3   5   1    12868.37    13786.94    251.16 o 
   4   5   1     8058.14     8254.17    189.98 o 
   5   5   1     1251.79     1126.82     51.47 o 
   6   5   1        0.40        7.48      5.60 o 
   7   5   1        6.38       12.52      6.65 o 
   8   5   1      110.69      100.09      8.14 o 
  -8   6   1      220.83      221.49     13.70 o 
  -7   6   1      113.67       96.40      9.72 o 
  -6   6   1        2.18        1.04      5.26 o 
  -5   6   1      129.72      129.90     18.02 o 
  -4   6   1     6181.74     5906.15     88.55 o 
  -3   6   1     3865.59     3865.87     98.94 o 
  -2   6   1     6773.59     6977.09    626.53 o 
  -1   6   1      745.75      821.83     48.34 o 
   0   6   1     7200.61     6308.87    117.87 o 
   1   6   1     1383.78     1359.62     67.47 o 
   2   6   1      226.05      239.68     32.54 o 
   3   6   1     2477.35     2591.12    111.35 o 
   4   6   1        6.14       17.68      4.39 o 
   5   6   1      159.88      161.83     13.96 o 
   6   6   1      151.25      136.44     11.77 o 
   7   6   1     2143.75     1958.88     51.81 o 
   8   6   1       78.33       82.77      6.17 o 
  -8   7   1      919.65      913.83     19.00 o 
  -7   7   1      611.43      585.27     24.03 o 
  -6   7   1     2191.88     2067.57     55.20 o 
  -5   7   1      324.41      297.29     23.38 o 
  -4   7   1     2777.51     2535.43     68.74 o 
  -3   7   1        3.57        5.78     12.17 o 
  -2   7   1       99.63      108.25      7.45 o 
  -1   7   1      343.83      347.74     15.73 o 
   0   7   1      607.69      573.95     28.38 o 
   1   7   1     1569.82     1488.13     32.47 o 
   2   7   1     4074.79     4423.10     87.40 o 
   3   7   1     1987.08     1916.12    170.13 o 
   4   7   1     1604.49     1499.20     50.99 o 
   5   7   1      367.00      359.71     24.74 o 
   6   7   1        3.30        9.97      5.52 o 
   7   7   1      112.75      118.66     10.59 o 
  -7   8   1        6.49        4.82      2.26 o 
  -6   8   1      116.64      121.73     11.34 o 
  -5   8   1     1019.58      999.66     36.76 o 
  -4   8   1       15.26       21.65      6.90 o 
  -3   8   1        1.54       10.68      4.98 o 
  -2   8   1      571.53      541.19     18.84 o 
  -1   8   1     6324.92     5739.04    170.67 o 
   0   8   1       21.84       39.02      6.19 o 
   1   8   1       17.68       20.32      3.94 o 
   2   8   1      529.40      485.56     25.77 o 
   3   8   1     1581.26     1473.54     45.67 o 
   4   8   1     1170.31     1166.12     41.04 o 
   5   8   1       18.00       23.68      6.60 o 
   6   8   1       24.86       24.61      5.29 o 
   7   8   1       50.78       52.80      3.35 o 
  -6   9   1        4.08        8.15      2.72 o 
  -5   9   1        1.03        4.13      3.22 o 
  -4   9   1       29.41       30.50      6.43 o 
  -3   9   1        7.40        9.63      4.59 o 
  -2   9   1      414.99      410.00     14.68 o 
  -1   9   1       11.19       18.38      3.44 o 
   0   9   1       40.22       52.74     16.41 o 
   1   9   1       60.92       65.44      5.96 o 
   2   9   1      704.09      634.11     27.37 o 
   3   9   1      869.51      825.15     30.29 o 
   4   9   1       76.42       75.01      9.19 o 
   5   9   1      628.40      627.55     21.88 o 
   6   9   1       11.87       12.70      2.00 o 
  -5  10   1        0.29        2.29      1.68 o 
  -4  10   1       34.00       43.45      5.49 o 
  -3  10   1       13.97       10.18      3.39 o 
  -2  10   1       41.50       39.72      6.16 o 
  -1  10   1      595.87      572.14     14.87 o 
   0  10   1      105.92      119.87      7.00 o 
   1  10   1       11.57        9.74      3.50 o 
   2  10   1       25.31       15.39      4.24 o 
   3  10   1      402.29      367.67     16.92 o 
   4  10   1      174.20      184.15     10.58 o 
   5  10   1       34.86       35.93      3.81 o 
  -3  11   1        3.12        2.25      1.52 o 
  -2  11   1      100.85      104.95      6.79 o 
  -1  11   1        2.26        4.33      1.97 o 
   0  11   1      109.32      115.62      7.33 o 
   1  11   1      230.00      223.82     10.39 o 
   2  11   1      634.41      606.59     16.61 o 
   3  11   1       75.79       75.89      5.29 o 
  -9   0   2        1.36        4.84      3.97 o 
  -8   0   2      106.17       97.73     13.04 o 
  -7   0   2       57.90       68.43      8.70 o 
  -6   0   2     3722.11     3461.36     78.22 o 
  -5   0   2     3116.07     2638.58     96.90 o 
  -4   0   2     4642.46     4586.61     96.91 o 
  -3   0   2     8050.16     8223.90    402.08 o 
  -1   0   2     2867.39     3187.34    121.70 o 
   0   0   2     3697.68     4127.31     57.23 o 
   1   0   2       61.48      265.39     30.94 o 
   2   0   2    15154.22    16105.42    999.55 o 
   3   0   2    18220.86    18808.21    199.44 o 
   4   0   2     1027.73      954.67     48.59 o 
   5   0   2     4911.38     4477.92    114.20 o 
   6   0   2      202.45      206.58     27.05 o 
   7   0   2     6758.39     6617.19    104.78 o 
   8   0   2      528.52      532.03     27.50 o 
   9   0   2      181.08      193.12     13.42 o 
  -9   1   2     1712.49     1817.46     45.23 o 
  -8   1   2     2128.76     2033.48     38.95 o 
  -7   1   2      494.47      434.77     26.57 o 
  -6   1   2        9.83       16.02      6.17 o 
  -5   1   2     3406.78     3095.86    176.94 o 
  -4   1   2       86.77      101.59      8.40 o 
  -3   1   2      138.08      191.41      9.60 o 
  -2   1   2     7607.97     7503.71     61.99 o 
  -1   1   2      312.13      324.00      9.11 o 
   0   1   2     7143.17     7626.82     73.60 o 
   1   1   2    11015.51    11096.44     83.25 o 
   2   1   2    11764.49    11799.79    488.91 o 
   3   1   2     5563.75     6098.66    193.46 o 
   4   1   2     1952.45     1894.70     62.01 o 
   5   1   2        6.07        3.02      4.11 o 
   6   1   2      798.52      763.72     21.73 o 
   7   1   2     2208.71     2195.46     42.00 o 
   8   1   2      128.97      146.76     10.33 o 
   9   1   2      365.65      427.27     17.61 o 
  -9   2   2      646.44      692.49     17.25 o 
  -8   2   2      114.79      118.27      9.48 o 
  -7   2   2       60.37       54.69      7.49 o 
  -6   2   2     1444.39     1236.00     22.99 o 
  -5   2   2     3935.67     3739.51     78.57 o 
  -4   2   2     8725.20     8281.56    292.01 o 
  -3   2   2    11765.91    11175.67    167.98 o 
  -2   2   2       14.51       12.12      6.17 o 
   0   2   2       84.66       96.92      7.07 o 
   1   2   2      856.27      808.78     29.18 o 
   3   2   2     1402.50     1436.31     43.09 o 
   4   2   2     7025.65     6839.37    143.09 o 
   5   2   2     1661.82     1735.44     76.04 o 
   6   2   2     2266.15     2241.29     51.31 o 
   7   2   2       20.80       20.93      4.71 o 
   8   2   2      303.39      362.75     15.31 o 
   9   2   2        3.50        7.69      4.77 o 
  -9   3   2       28.04       27.23      5.89 o 
  -8   3   2       19.33       24.12      4.69 o 
  -7   3   2      379.75      387.03     18.00 o 
  -6   3   2     2407.59     2390.08     63.80 o 
  -5   3   2     3362.62     3239.01     87.27 o 
  -4   3   2       75.98       86.32     11.93 o 
  -3   3   2      656.90      577.29     39.70 o 
  -2   3   2       22.97       35.92      6.99 o 
   0   3   2      109.00       95.81      6.68 o 
   1   3   2     1582.47     1754.51     28.30 o 
   2   3   2     1111.23     1059.01     68.05 o 
   3   3   2     5428.27     5216.59     89.09 o 
   4   3   2      381.19      389.31     36.78 o 
   5   3   2      783.09      708.45     50.85 o 
   6   3   2      132.69      135.13     11.14 o 
   7   3   2       88.44       98.14     14.36 o 
   8   3   2      812.36      988.20     39.66 o 
   9   3   2      462.92      418.09     20.46 o 
  -9   4   2      138.27      117.74     36.37 o 
  -8   4   2       86.77       90.56     12.36 o 
  -7   4   2     1169.95     1260.73     45.72 o 
  -6   4   2        1.38        2.88      4.95 o 
  -5   4   2      657.56      675.51     54.86 o 
  -4   4   2     3874.33     3570.19     77.95 o 
  -3   4   2     1065.83     1022.07     55.43 o 
  -2   4   2      629.72      558.06     50.78 o 
  -1   4   2     1251.55     1414.86     58.49 o 
   0   4   2     5271.51     5423.45    210.73 o 
   1   4   2     6222.89     6143.01    441.99 o 
   2   4   2     3342.09     3321.89    222.11 o 
   3   4   2     1356.71     1358.36     73.57 o 
   4   4   2       26.37       22.64     12.19 o 
   5   4   2     1165.02     1109.23     35.92 o 
   6   4   2      967.47      940.35     42.40 o 
   7   4   2       46.12       52.26     11.67 o 
   8   4   2       24.55       25.92      7.97 o 
   9   4   2      389.16      420.16     24.60 o 
  -9   5   2      224.12      235.47     10.53 o 
  -8   5   2      112.34      101.55     11.59 o 
  -7   5   2        0.24        5.17      5.94 o 
  -6   5   2      771.11      786.33     27.87 o 
  -5   5   2      613.02      675.84     32.48 o 
  -4   5   2        5.77        7.02      4.93 o 
  -3   5   2      416.41      396.82     25.35 o 
  -2   5   2     1076.86     1095.55     53.40 o 
  -1   5   2      907.45      956.21     33.06 o 
   0   5   2      524.21      516.54     57.94 o 
   1   5   2      902.99     1017.79     36.85 o 
   2   5   2      151.70      169.33     17.22 o 
   3   5   2      448.00      460.46     46.54 o 
   4   5   2     1408.66     1488.50     80.81 o 
   5   5   2      464.89      440.92     39.17 o 
   6   5   2        1.03        8.18      7.15 o 
   7   5   2      335.87      347.37     24.96 o 
   8   5   2      113.99      106.44      8.52 o 
  -8   6   2      107.97      117.28     10.21 o 
  -7   6   2      217.24      218.33     18.33 o 
  -6   6   2      479.74      458.48     30.66 o 
  -5   6   2      376.52      416.49     31.42 o 
  -4   6   2     4363.03     4307.72    101.65 o 
  -3   6   2     2698.14     2842.94     96.96 o 
  -2   6   2      256.02      311.42     22.00 o 
  -1   6   2       18.04       34.39      5.79 o 
   0   6   2      843.21      784.14     32.64 o 
   1   6   2      754.79      780.69     51.03 o 
   2   6   2     2228.82     2397.90     98.81 o 
   3   6   2      171.85      181.08     15.28 o 
   4   6   2        9.02       21.11      8.18 o 
   5   6   2     2084.78     1821.70    101.30 o 
   6   6   2      268.24      247.20     15.23 o 
   7   6   2      209.14      186.63     15.80 o 
   8   6   2      189.72      184.15      8.55 o 
  -8   7   2      200.20      194.40      8.86 o 
  -7   7   2      734.18      725.19     26.77 o 
  -6   7   2       25.39       27.73      7.45 o 
  -5   7   2        6.94        9.35      5.01 o 
  -4   7   2      237.05      251.13     21.72 o 
  -3   7   2        6.18        8.05      3.43 o 
  -2   7   2     2221.96     2159.43     71.28 o 
  -1   7   2     1998.28     1841.12     41.18 o 
   0   7   2     1431.42     1415.57     31.12 o 
   1   7   2       47.71       64.19      6.93 o 
   2   7   2      564.73      554.45     47.89 o 
   3   7   2      717.72      718.76     50.24 o 
   4   7   2        7.71        1.53      3.85 o 
   5   7   2       40.60       42.69      9.10 o 
   6   7   2       14.90       22.01      6.32 o 
   7   7   2      185.93      185.61      8.03 o 
  -7   8   2        9.58       14.92      3.17 o 
  -6   8   2      930.03      976.96     30.84 o 
  -5   8   2     2018.15     2093.60     52.93 o 
  -4   8   2      590.03      638.52     31.12 o 
  -3   8   2      627.77      662.02     31.84 o 
  -2   8   2     1894.95     1848.61     35.35 o 
  -1   8   2      506.41      495.63     18.21 o 
   0   8   2       32.13       27.91      4.39 o 
   1   8   2      209.45      213.13     16.84 o 
   2   8   2      727.29      633.24     29.31 o 
   3   8   2     1558.79     1438.85     44.75 o 
   4   8   2      554.85      525.52     27.05 o 
   5   8   2     1094.84     1077.96     35.77 o 
   6   8   2      556.43      563.74     21.76 o 
   7   8   2      347.77      345.08     11.82 o 
  -6   9   2      733.12      775.30     19.41 o 
  -5   9   2      531.49      543.58     21.06 o 
  -4   9   2        4.48       11.21      4.41 o 
  -3   9   2     1094.64     1126.29     36.27 o 
  -2   9   2      113.51      104.68      7.66 o 
  -1   9   2      474.50      429.53     15.20 o 
   0   9   2     2600.87     2373.26     69.85 o 
   1   9   2     4264.15     3793.74     67.67 o 
   2   9   2     1119.87     1008.67     24.23 o 
   3   9   2      131.25      123.28     11.94 o 
   4   9   2      357.89      371.06     18.94 o 
   5   9   2      151.04      158.10     10.79 o 
   6   9   2      540.44      529.57     10.34 o 
  -5  10   2     1077.19     1052.62     20.60 o 
  -4  10   2      279.02      272.79     12.95 o 
  -3  10   2      752.60      745.39     23.48 o 
  -2  10   2     1991.69     2040.65     73.71 o 
  -1  10   2      567.78      556.63     24.07 o 
   0  10   2       29.70       23.05      3.25 o 
   1  10   2      100.75       87.85      8.82 o 
   2  10   2      100.94       94.78      9.01 o 
   3  10   2     1140.23     1084.23     28.52 o 
   4  10   2     2475.04     2368.89     36.89 o 
   5  10   2        6.78       10.08      2.16 o 
  -3  11   2       11.24       12.93      2.31 o 
  -2  11   2      417.75      422.44     12.75 o 
  -1  11   2      411.96      460.92     12.25 o 
   0  11   2      580.48      601.54     16.56 o 
   1  11   2      296.77      307.81     12.21 o 
   2  11   2      940.83      928.02     20.34 o 
   3  11   2       74.60       88.71      5.62 o 
  -9   1   3      406.78      428.59     14.55 o 
  -8   1   3        2.28        5.16      3.73 o 
  -7   1   3       18.28       14.64      4.02 o 
  -6   1   3        5.22        7.38      3.10 o 
  -5   1   3      179.70      166.03     16.26 o 
  -4   1   3     3403.92     3036.18     45.07 o 
  -3   1   3      185.39      225.70     10.94 o 
  -2   1   3     5657.50     5597.37    204.15 o 
  -1   1   3     1029.58     1155.31     27.25 o 
   0   1   3     8195.96     8473.14    211.88 o 
   1   1   3     3362.77     3984.92     50.74 o 
   2   1   3     6029.22     6824.94     68.50 o 
   3   1   3      256.12      265.26     17.21 o 
   4   1   3      585.46      763.90     67.86 o 
   5   1   3      825.11      696.65     77.55 o 
   6   1   3      509.63      479.93     16.92 o 
   7   1   3      570.72      594.28     21.54 o 
   8   1   3       42.34       43.00      6.02 o 
   9   1   3      797.35      815.52     17.78 o 
  -9   2   3      129.39      126.69      7.63 o 
  -8   2   3      221.45      218.61     12.75 o 
  -7   2   3     2960.88     2592.42     47.59 o 
  -6   2   3     4992.71     4718.59     71.56 o 
  -5   2   3       11.67        9.10      9.11 o 
  -4   2   3     3412.70     3338.41    174.54 o 
  -3   2   3     1686.17     1529.54     38.93 o 
  -2   2   3      891.41      948.33     38.95 o 
  -1   2   3     8353.90     7911.56    159.22 o 
   0   2   3        9.27       23.39      5.42 o 
   1   2   3     1496.30     1587.57     59.14 o 
   2   2   3    20941.38    21148.40    215.23 o 
   3   2   3     6256.72     6360.10    189.27 o 
   4   2   3        0.53       12.55      9.76 o 
   5   2   3       95.33       82.47     16.90 o 
   6   2   3      560.20      593.84     27.26 o 
   7   2   3      970.99     1010.25     27.12 o 
   8   2   3      904.35     1087.74     25.91 o 
   9   2   3       79.27      105.35     10.99 o 
  -9   3   3      151.31      143.38     14.35 o 
  -8   3   3      359.06      393.36     15.68 o 
  -7   3   3        8.16       11.33      4.04 o 
  -6   3   3     4607.83     4390.50     73.62 o 
  -5   3   3      613.61      534.78     31.20 o 
  -4   3   3      789.98      755.36     34.08 o 
  -3   3   3    18665.05    17394.99    149.98 o 
  -2   3   3     5402.91     5478.51     72.17 o 
  -1   3   3    12343.33    11713.27    282.13 o 
   0   3   3     8956.88     9121.87    220.59 o 
   1   3   3     6421.91     6763.91     94.27 o 
   2   3   3        3.59       38.22     13.65 o 
   3   3   3      552.01      567.45     29.52 o 
   4   3   3     2147.20     1973.81     83.17 o 
   5   3   3     1305.20     1279.89     69.03 o 
   6   3   3     4634.72     4348.38    218.60 o 
   7   3   3      214.08      244.60     22.02 o 
   8   3   3      523.22      621.21     31.93 o 
   9   3   3       20.78       21.22      4.07 o 
  -9   4   3      312.67      273.09    100.46 o 
  -8   4   3      842.13      943.16     34.93 o 
  -7   4   3      873.76      918.00     26.55 o 
  -6   4   3      391.87      373.13     17.93 o 
  -5   4   3     5748.52     6165.61     85.97 o 
  -4   4   3     2731.71     2642.90     67.16 o 
  -3   4   3      168.47      216.49     17.58 o 
  -2   4   3       51.53       67.84      7.53 o 
  -1   4   3      815.81      810.48     28.23 o 
   0   4   3     4893.99     5017.39    268.90 o 
   1   4   3     1553.66     1357.62    115.03 o 
   2   4   3      965.40      826.44     96.12 o 
   3   4   3      304.31      302.20     23.86 o 
   4   4   3     5902.56     5781.47    153.09 o 
   5   4   3     1493.36     1440.96     42.09 o 
   6   4   3      463.69      458.23     30.31 o 
   7   4   3      101.57      108.79     15.65 o 
   8   4   3      256.04      278.60     20.27 o 
   9   4   3      246.45      265.62     16.26 o 
  -9   5   3      317.86      349.58     12.62 o 
  -8   5   3      952.79      816.03    104.74 o 
  -7   5   3     1406.02     1440.40     46.46 o 
  -6   5   3      863.63      968.09     28.12 o 
  -5   5   3      121.76      130.62     12.14 o 
  -4   5   3      383.05      390.95     26.50 o 
  -3   5   3      491.10      404.12     30.64 o 
  -2   5   3    21105.86    19237.83   1915.89 o 
  -1   5   3     3505.47     3901.31     67.02 o 
   0   5   3     6139.53     5574.26    287.42 o 
   1   5   3     1040.80      987.79     37.28 o 
   2   5   3     1826.29     1697.68    122.68 o 
   3   5   3     1309.15     1510.68     88.56 o 
   4   5   3     2583.98     2677.88    109.44 o 
   5   5   3     1836.42     1576.55     53.36 o 
   6   5   3      488.33      506.85     31.22 o 
   7   5   3     1880.96     1948.05    163.32 o 
   8   5   3      426.52      402.39     19.57 o 
  -8   6   3      473.76      483.24     19.75 o 
  -7   6   3     1097.99     1090.00     40.01 o 
  -6   6   3     2092.59     2177.08    133.09 o 
  -5   6   3     1009.61     1068.97     87.58 o 
  -4   6   3       21.13       27.90      4.55 o 
  -3   6   3       16.33       12.94      7.91 o 
  -2   6   3       15.25       33.60      7.34 o 
  -1   6   3       68.30       94.71      9.49 o 
   0   6   3        4.80       -0.62      5.84 o 
   1   6   3     3162.89     2919.47     98.08 o 
   2   6   3     1000.43     1000.09     63.06 o 
   3   6   3     1603.10     1494.16    100.69 o 
   4   6   3     1542.16     1409.58     41.29 o 
   5   6   3     2646.00     2160.59    143.61 o 
   6   6   3      136.79      125.19     10.87 o 
   7   6   3        9.15       12.17      5.16 o 
   8   6   3       20.25       21.33      2.44 o 
  -8   7   3        1.01        1.08      1.43 o 
  -7   7   3        5.86        8.53      4.13 o 
  -6   7   3      181.83      192.11     16.93 o 
  -5   7   3       30.88       35.88      8.75 o 
  -4   7   3       92.08      100.30      9.00 o 
  -3   7   3     1500.79     1559.67     33.92 o 
  -2   7   3      528.61      547.60     17.33 o 
  -1   7   3     8904.84     8740.87     77.44 o 
   0   7   3     2373.70     2287.36     40.44 o 
   1   7   3     1750.33     1631.72     34.32 o 
   2   7   3       72.18       83.72      9.56 o 
   3   7   3       96.78       94.38     12.42 o 
   4   7   3      128.08      120.54     14.41 o 
   5   7   3     1285.27     1181.26     42.33 o 
   6   7   3     1428.90     1330.34     40.26 o 
   7   7   3      825.38      839.90     16.48 o 
  -7   8   3      764.11      775.64     19.37 o 
  -6   8   3     2029.41     2093.42     44.36 o 
  -5   8   3      342.67      340.52     21.30 o 
  -4   8   3      136.03      144.95     14.88 o 
  -3   8   3      797.80      787.97     40.96 o 
  -2   8   3      174.67      175.60     11.08 o 
  -1   8   3     1711.86     1599.89     32.82 o 
   0   8   3      408.52      393.75     23.81 o 
   1   8   3        1.47        4.62      2.81 o 
   2   8   3      679.03      616.70     28.56 o 
   3   8   3     1544.54     1366.29     42.53 o 
   4   8   3      225.97      208.44     16.75 o 
   5   8   3        9.40       21.14      5.86 o 
   6   8   3      955.17      984.94     27.29 o 
   7   8   3       12.64       14.44      2.47 o 
  -6   9   3      102.43      111.83      7.31 o 
  -5   9   3       86.94       91.64      8.78 o 
  -4   9   3      333.82      353.98     18.78 o 
  -3   9   3      730.48      766.47     19.64 o 
  -2   9   3      256.85      256.42     11.85 o 
  -1   9   3     1065.65      993.52     23.24 o 
   0   9   3      848.76      768.75     30.22 o 
   1   9   3      241.16      252.79     17.90 o 
   2   9   3      347.36      340.11     20.48 o 
   3   9   3      226.42      247.51     11.66 o 
   4   9   3       32.27       33.94      4.37 o 
   5   9   3      467.83      455.79     12.46 o 
   6   9   3      163.38      174.77      7.29 o 
  -5  10   3       40.08       42.00      4.12 o 
  -4  10   3        1.56        4.19      2.52 o 
  -3  10   3      114.82      113.76      9.17 o 
  -2  10   3        0.07        9.05      2.29 o 
  -1  10   3      152.26      149.50      7.54 o 
   0  10   3       64.59       60.89      7.41 o 
   1  10   3       64.09       61.05      7.61 o 
   2  10   3       78.45       95.86      9.15 o 
   3  10   3       50.64       51.68      6.45 o 
   4  10   3       39.09       43.00      5.12 o 
   5  10   3       49.14       42.22      3.60 o 
  -3  11   3       50.61       46.70      3.74 o 
  -2  11   3      101.70       92.31      5.53 o 
  -1  11   3      422.58      447.92     13.63 o 
   0  11   3      187.50      171.23      8.84 o 
   1  11   3        0.12        1.07      1.73 o 
   2  11   3      735.35      759.11     18.25 o 
   3  11   3      241.98      243.34      8.91 o 
  -9   0   4       43.41       62.25      8.55 o 
  -8   0   4      447.46      450.08     27.10 o 
  -7   0   4    11281.99    10142.12    145.44 o 
  -6   0   4       77.33       83.70     12.55 o 
  -5   0   4     2015.80     2136.99     71.52 o 
  -4   0   4      646.90      657.30     37.73 o 
  -3   0   4       36.21      108.16     14.12 o 
  -2   0   4    13493.32    12274.75    136.39 o 
  -1   0   4     3613.21     3458.26    157.24 o 
   0   0   4       50.28      126.42     14.12 o 
   2   0   4    42377.06    47453.69   2832.98 o 
   3   0   4     3419.94     3675.46     67.36 o 
   4   0   4       19.34       29.24      9.39 o 
   5   0   4       22.55       62.65     13.37 o 
   6   0   4      393.50      448.70     20.87 o 
   7   0   4     4190.51     4288.37     81.48 o 
   8   0   4     2917.31     3225.54     64.93 o 
   9   0   4      177.42      141.64     13.16 o 
  -9   1   4       35.64       34.39      4.59 o 
  -8   1   4      509.09      479.17     19.41 o 
  -7   1   4       75.26       71.43      7.37 o 
  -6   1   4      433.29      423.08     15.95 o 
  -5   1   4     4987.63     4832.20    157.14 o 
  -4   1   4     5317.24     4994.51     82.00 o 
  -3   1   4     5262.05     5015.50     54.88 o 
  -2   1   4     8470.95     7934.97    183.00 o 
  -1   1   4     1430.40     1483.86     81.13 o 
   0   1   4      198.36      256.59     12.41 o 
   1   1   4    14007.39    15855.72     81.80 o 
   2   1   4      364.31      333.96     12.71 o 
   3   1   4     1817.65     1823.82     42.52 o 
   4   1   4      864.28      727.18     33.78 o 
   5   1   4     3664.95     3369.48     67.77 o 
   6   1   4     1298.79     1282.60     27.24 o 
   7   1   4      371.12      437.84     18.31 o 
   8   1   4     1115.65     1299.12     28.95 o 
   9   1   4      104.43      106.95     10.13 o 
  -9   2   4     1031.22     1044.73     21.33 o 
  -8   2   4     2633.91     2595.80     42.98 o 
  -7   2   4      379.86      336.72     14.44 o 
  -6   2   4     4881.17     4616.37     71.82 o 
  -5   2   4      569.87      552.00     34.08 o 
  -4   2   4      561.34      690.55     32.04 o 
  -3   2   4     2112.57     2290.49     49.03 o 
  -2   2   4      647.30      694.06     18.73 o 
  -1   2   4      802.44      747.47     35.99 o 
   0   2   4    13560.26    13069.07    368.15 o 
   1   2   4    12090.31    12195.66    262.28 o 
   2   2   4     7850.77     7449.41    128.79 o 
   3   2   4     1981.40     1988.30    110.97 o 
   4   2   4     2406.51     2448.19     85.89 o 
   5   2   4       45.09      102.16     18.75 o 
   6   2   4       34.12       37.79      7.50 o 
   7   2   4      271.38      309.81     24.55 o 
   8   2   4      345.85      434.27     26.36 o 
   9   2   4     2248.19     2442.31    101.81 o 
  -9   3   4      749.67      702.22     78.91 o 
  -8   3   4      692.66      696.31     20.98 o 
  -7   3   4     1642.05     1543.29     35.20 o 
  -6   3   4      214.42      193.78      8.21 o 
  -5   3   4        6.76       17.23      6.85 o 
  -4   3   4      965.47      942.00     47.05 o 
  -3   3   4    16435.51    15270.10    137.38 o 
  -2   3   4     1130.50     1102.25     80.32 o 
  -1   3   4     4571.35     4612.16    187.39 o 
   0   3   4      102.79      127.40     10.47 o 
   1   3   4     4877.20     4835.86    109.80 o 
   2   3   4     3099.06     3130.29    193.35 o 
   3   3   4      470.43      398.45     25.64 o 
   4   3   4     1515.58     1454.44     71.67 o 
   5   3   4        0.08       27.14     10.85 o 
   6   3   4     3056.32     3176.18     76.98 o 
   7   3   4     1427.97     1573.61     55.11 o 
   8   3   4       46.70       55.69     10.48 o 
   9   3   4       20.50       23.85      3.42 o 
  -9   4   4      352.83      266.92    115.39 o 
  -8   4   4       11.49       13.98      3.45 o 
  -7   4   4      188.63      233.99     13.28 o 
  -6   4   4     1382.43     1386.07     42.82 o 
  -5   4   4      338.69      362.00     22.32 o 
  -4   4   4        8.95       23.45      6.12 o 
  -3   4   4       29.44       92.99     54.44 o 
  -2   4   4      360.09      310.25     18.13 o 
  -1   4   4     2101.62     2256.59     74.27 o 
   0   4   4     3347.72     3227.93    146.37 o 
   1   4   4      169.02      130.20     13.87 o 
   2   4   4       86.41      133.94     14.79 o 
   3   4   4     5009.83     5334.39    128.66 o 
   4   4   4      562.37      607.97     49.85 o 
   5   4   4        5.15       10.27     12.42 o 
   6   4   4      540.64      631.97     35.89 o 
   7   4   4      183.47      222.09     21.15 o 
   8   4   4       38.89       45.78      6.23 o 
   9   4   4      144.12      152.88     11.70 o 
  -8   5   4       27.65       23.67      4.19 o 
  -7   5   4      282.17      266.12     19.78 o 
  -6   5   4       31.02       42.15      9.60 o 
  -5   5   4      175.67      152.80     17.20 o 
  -4   5   4      381.41      385.33     36.16 o 
  -3   5   4     1401.62     1546.14     68.84 o 
  -2   5   4     3468.19     3875.56     70.14 o 
  -1   5   4      908.06      915.07     27.01 o 
   0   5   4       55.11       54.20      9.24 o 
   1   5   4       45.56       53.13      9.29 o 
   2   5   4     1365.29     1410.06     61.12 o 
   3   5   4      108.29      186.22     26.63 o 
   4   5   4        4.99       13.30      5.39 o 
   5   5   4      790.21      790.23     38.70 o 
   6   5   4     1058.70      955.69     43.96 o 
   7   5   4      301.93      286.40     15.72 o 
   8   5   4      126.82      119.52      8.21 o 
  -8   6   4        9.25       16.85      4.28 o 
  -7   6   4       34.08       37.24      7.96 o 
  -6   6   4     1239.21     1286.01    101.66 o 
  -5   6   4      483.32      506.40     21.54 o 
  -4   6   4      816.94      871.43     25.52 o 
  -3   6   4      282.79      292.55     17.83 o 
  -2   6   4     2599.26     2773.18     86.72 o 
  -1   6   4     2136.89     2669.20     55.74 o 
   0   6   4     1369.99     1187.72     39.88 o 
   1   6   4      145.43      117.39     20.44 o 
   2   6   4      306.45      346.96     37.09 o 
   3   6   4      876.26      914.41     61.12 o 
   4   6   4     1380.73     1312.63     48.65 o 
   5   6   4      755.02      682.36     34.73 o 
   6   6   4      325.64      300.13     21.57 o 
   7   6   4       59.10       62.60      6.86 o 
   8   6   4        3.76        3.93      2.49 o 
  -7   7   4       21.58       18.35      4.97 o 
  -6   7   4      202.03      227.60     16.66 o 
  -5   7   4        0.46        3.72      3.18 o 
  -4   7   4     1233.00     1230.72     46.38 o 
  -3   7   4     2664.45     2648.55     45.35 o 
  -2   7   4     4344.79     4220.69    130.85 o 
  -1   7   4       27.17       37.65      5.39 o 
   0   7   4     1095.77     1093.70     27.89 o 
   1   7   4       71.90       97.65      9.93 o 
   2   7   4      129.00      138.83     12.24 o 
   3   7   4     3862.95     3646.43     75.38 o 
   4   7   4       94.48       94.89      8.49 o 
   5   7   4     1013.55      949.68     37.14 o 
   6   7   4      388.16      415.89     14.82 o 
   7   7   4      311.49      289.87      9.31 o 
  -7   8   4      587.52      570.23     15.70 o 
  -6   8   4      330.31      331.24     17.23 o 
  -5   8   4      425.34      434.93     23.09 o 
  -4   8   4     1635.91     1721.83     48.99 o 
  -3   8   4      179.69      181.02     11.23 o 
  -2   8   4      965.18      952.79     25.24 o 
  -1   8   4      784.10      764.94     22.78 o 
   0   8   4     1484.59     1444.85     45.63 o 
   1   8   4     2273.40     2037.30     37.76 o 
   2   8   4     1975.88     1658.84     46.67 o 
   3   8   4     1325.10     1204.97     39.62 o 
   4   8   4       18.35       17.96      5.82 o 
   5   8   4        2.37        9.54      4.03 o 
   6   8   4      209.82      204.45      8.13 o 
  -6   9   4      191.24      183.17      8.79 o 
  -5   9   4     1636.17     1641.83     34.61 o 
  -4   9   4      918.18      877.37     28.60 o 
  -3   9   4      337.04      336.70     12.95 o 
  -2   9   4      630.36      581.03     24.32 o 
  -1   9   4     1874.50     1839.22     48.08 o 
   0   9   4        3.29        6.08      3.82 o 
   1   9   4       29.12       36.49      7.07 o 
   2   9   4      460.13      467.16     23.90 o 
   3   9   4       24.84       19.45      3.70 o 
   4   9   4     1394.24     1346.83     24.21 o 
   5   9   4      580.48      585.76     13.39 o 
  -5  10   4       84.54       73.85      5.07 o 
  -4  10   4      167.00      174.13     10.09 o 
  -3  10   4       12.45       13.42      2.26 o 
  -2  10   4     1140.05     1134.64     19.90 o 
  -1  10   4      599.25      604.41     21.40 o 
   0  10   4      893.86      859.60     27.03 o 
   1  10   4     1316.02     1290.04     33.22 o 
   2  10   4     1861.90     1840.46     38.90 o 
   3  10   4       57.08       70.66      7.18 o 
   4  10   4      167.49      184.87      9.62 o 
  -2  11   4      515.38      546.15     12.95 o 
  -1  11   4      114.99      127.54      7.31 o 
   0  11   4       13.37       12.12      2.66 o 
   1  11   4       52.63       42.31      4.53 o 
   2  11   4       32.01       34.38      3.96 o 
   3  11   4      213.25      209.58      7.84 o 
  -9   1   5       34.36       34.20      4.63 o 
  -8   1   5       47.69       48.63      5.79 o 
  -7   1   5      204.16      197.35     14.01 o 
  -6   1   5     5426.56     5086.31     99.43 o 
  -5   1   5       67.17       78.75     15.45 o 
  -4   1   5      874.29      927.15     31.28 o 
  -3   1   5      579.33      640.31     19.79 o 
  -2   1   5    12756.65    11915.51    207.86 o 
  -1   1   5      317.19      311.35     11.84 o 
   0   1   5     1367.89     1417.87     35.35 o 
   1   1   5    10900.85    12434.08    137.71 o 
   2   1   5       30.13       23.27      4.89 o 
   3   1   5     1252.74     1101.45     48.40 o 
   4   1   5      285.90      300.10     16.11 o 
   5   1   5     1229.21     1107.12     46.44 o 
   6   1   5      924.83      918.26     22.88 o 
   7   1   5     1529.26     1546.26     33.99 o 
   8   1   5      387.26      450.70     16.71 o 
   9   1   5       90.14       92.60      6.72 o 
  -9   2   5      101.58       96.55      6.66 o 
  -8   2   5     1382.42     1335.93     25.36 o 
  -7   2   5        3.28       10.35      3.42 o 
  -6   2   5       45.27       56.27      5.61 o 
  -5   2   5     1143.37     1055.09     57.56 o 
  -4   2   5      139.48      166.51     14.69 o 
  -3   2   5      736.06      643.23     25.05 o 
  -2   2   5       12.26       23.84      4.61 o 
  -1   2   5      741.98      839.52     19.11 o 
   0   2   5     3679.78     3671.86     57.66 o 
   1   2   5     5373.81     5258.63     67.93 o 
   2   2   5      539.10      623.53     28.66 o 
   3   2   5     1129.90     1354.97     46.07 o 
   4   2   5     1552.11     1765.90     53.34 o 
   5   2   5        1.78        9.78      6.77 o 
   6   2   5     1891.58     2009.28     59.35 o 
   7   2   5     1890.13     2107.57     62.14 o 
   8   2   5        1.91        7.39      6.24 o 
   9   2   5      276.31      267.76     22.10 o 
  -9   3   5        3.62        7.67      2.36 o 
  -8   3   5       56.59       76.17      7.39 o 
  -7   3   5      661.95      641.96     22.44 o 
  -6   3   5     1319.89     1171.83     21.02 o 
  -5   3   5     4205.03     3888.27    315.51 o 
  -4   3   5     1320.29     1228.67    122.24 o 
  -3   3   5     7075.66     7102.73    297.79 o 
  -2   3   5       64.66      162.33     86.57 o 
  -1   3   5     1779.55     1910.66    106.75 o 
   0   3   5     5804.61     5494.88    254.29 o 
   1   3   5      550.57      593.60     19.69 o 
   2   3   5     5547.89     5455.67    124.21 o 
   3   3   5     6419.36     6883.65    144.92 o 
   4   3   5     4583.00     4888.86    160.41 o 
   5   3   5      324.81      422.75     78.97 o 
   6   3   5      205.17      214.27     21.18 o 
   7   3   5      275.78      280.85     23.59 o 
   8   3   5       95.72      116.42     14.16 o 
   9   3   5      301.11      353.66     19.07 o 
  -9   4   5      326.00      341.05     15.65 o 
  -8   4   5      285.55      294.52     12.21 o 
  -7   4   5      882.84      989.43     22.45 o 
  -6   4   5       57.20       70.61      6.43 o 
  -5   4   5     1279.16     1392.34     76.24 o 
  -4   4   5     2584.84     2594.96    163.10 o 
  -3   4   5      971.25      794.41     30.86 o 
  -2   4   5     5922.37     5915.10    114.93 o 
  -1   4   5     3783.59     3478.52     47.70 o 
   0   4   5     1543.24     1504.56     54.15 o 
   1   4   5     6207.83     6429.51     98.23 o 
   2   4   5     2297.54     2538.92     65.31 o 
   3   4   5      543.64      559.43     43.08 o 
   4   4   5     1607.55     1616.63     82.63 o 
   5   4   5     2123.63     2010.17     74.38 o 
   6   4   5      739.19      756.89     39.45 o 
   7   4   5     1176.69     1477.35     52.86 o 
   8   4   5     1001.03     1039.26     48.16 o 
  -8   5   5      937.51      995.45     33.47 o 
  -7   5   5     1085.24     1236.43     44.54 o 
  -6   5   5     1038.12     1101.54     46.39 o 
  -5   5   5     2725.87     2655.72     70.61 o 
  -4   5   5     8680.88     8332.30    166.67 o 
  -3   5   5     1341.08     1311.36     61.53 o 
  -2   5   5      297.65      297.94     27.05 o 
  -1   5   5      199.78      204.22     10.98 o 
   0   5   5      911.11     1074.23     39.37 o 
   1   5   5     8297.30     8148.97    185.57 o 
   2   5   5     6592.29     6974.86    111.87 o 
   3   5   5     2590.85     2777.07    100.70 o 
   4   5   5      558.53      557.60     48.45 o 
   5   5   5     3797.85     3757.06     61.77 o 
   6   5   5     1394.33     1393.04    113.06 o 
   7   5   5       27.99       28.35      5.60 o 
   8   5   5      224.60      240.47     10.49 o 
  -8   6   5      157.24      166.68     10.77 o 
  -7   6   5      598.91      542.59     26.68 o 
  -6   6   5       73.28       73.42      8.33 o 
  -5   6   5      633.85      624.60     24.14 o 
  -4   6   5     1998.47     1903.11     51.01 o 
  -3   6   5      469.08      485.31     21.41 o 
  -2   6   5     3337.72     3232.61     69.78 o 
  -1   6   5     6572.60     6918.75    594.75 o 
   0   6   5     6286.72     5945.46    100.98 o 
   1   6   5      226.71      205.58     26.18 o 
   2   6   5     2116.14     2140.08     91.44 o 
   3   6   5       34.30       73.44     58.02 o 
   4   6   5      491.93      502.58     29.68 o 
   5   6   5      664.93      614.70     31.86 o 
   6   6   5      115.97      122.35     11.07 o 
   7   6   5      205.10      220.53     13.56 o 
   8   6   5     1033.84     1072.48     21.20 o 
  -7   7   5      440.49      446.59     19.23 o 
  -6   7   5     1228.05     1285.15     27.20 o 
  -5   7   5     2905.51     2900.61     90.66 o 
  -4   7   5     2861.27     2935.01     55.37 o 
  -3   7   5     4026.52     3902.75    104.90 o 
  -2   7   5      183.01      185.65     10.48 o 
  -1   7   5     1635.47     1693.69     31.06 o 
   0   7   5     1387.23     1390.85     38.43 o 
   1   7   5     1030.99     1027.71     50.08 o 
   2   7   5     1385.10     1363.52     37.74 o 
   3   7   5     1342.33     1361.84     30.26 o 
   4   7   5     3037.61     2922.45     60.86 o 
   5   7   5      207.29      218.56     13.25 o 
   6   7   5      174.89      177.43      9.39 o 
   7   7   5      136.81      132.39      5.94 o 
  -7   8   5      471.22      461.16     12.92 o 
  -6   8   5        2.04        5.74      3.12 o 
  -5   8   5        0.99        5.59      2.98 o 
  -4   8   5      224.44      251.48     10.02 o 
  -3   8   5     3066.01     2925.26     43.34 o 
  -2   8   5      159.99      153.65     10.06 o 
  -1   8   5      119.95      113.68     12.76 o 
   0   8   5      893.29      879.84     35.84 o 
   1   8   5     4910.09     4406.57     81.55 o 
   2   8   5      605.69      529.00     19.03 o 
   3   8   5       52.88       49.04      8.37 o 
   4   8   5      105.57      130.37     12.42 o 
   5   8   5       24.61       32.25      4.01 o 
   6   8   5      748.11      726.35     13.79 o 
  -6   9   5      152.97      147.78      7.27 o 
  -5   9   5      342.20      370.17     15.73 o 
  -4   9   5       37.45       35.77      5.87 o 
  -3   9   5        0.58        1.43      1.79 o 
  -2   9   5      763.52      733.82     27.78 o 
  -1   9   5        2.16        4.39      3.84 o 
   0   9   5      358.91      368.86     21.49 o 
   1   9   5       10.12       13.75      4.98 o 
   2   9   5       14.45       16.26      4.88 o 
   3   9   5      239.77      233.69     15.86 o 
   4   9   5      337.56      368.25     12.22 o 
   5   9   5       10.23        7.52      2.63 o 
  -4  10   5       39.17       41.42      4.75 o 
  -3  10   5      790.81      748.07     29.34 o 
  -2  10   5        0.67        8.95      2.17 o 
  -1  10   5       11.84        8.49      3.31 o 
   0  10   5       21.13       17.38      4.52 o 
   1  10   5      123.97      120.19     10.17 o 
   2  10   5        1.28        4.82      3.09 o 
   3  10   5        3.55        3.85      2.51 o 
   4  10   5       26.92       29.53      3.85 o 
  -1  11   5        0.80        3.09      1.68 o 
   0  11   5      147.53      156.54      8.25 o 
   1  11   5       47.75       60.12      5.22 o 
   2  11   5       61.99       68.24      5.13 o 
   3  11   5      484.78      424.21     10.20 o 
  -9   0   6     2526.28     2438.93     47.46 o 
  -8   0   6      824.60      766.15     25.18 o 
  -7   0   6       65.46       57.46     11.42 o 
  -6   0   6      121.92       99.12     13.71 o 
  -5   0   6     2383.00     2685.24     86.43 o 
  -4   0   6    34414.93    33262.99    310.15 o 
  -3   0   6     3125.59     3104.40     82.02 o 
  -2   0   6     9857.35     9692.06    137.96 o 
  -1   0   6     4988.71     4794.44     92.78 o 
   1   0   6     1258.09     1480.19     51.64 o 
   2   0   6     5659.30     6565.74    601.16 o 
   3   0   6     4061.33     4392.12    183.38 o 
   4   0   6     3011.58     2744.70     77.20 o 
   5   0   6     7925.81     7409.86    140.29 o 
   6   0   6     1435.11     1293.56    176.81 o 
   7   0   6      166.25      196.50     17.31 o 
   8   0   6      625.89      599.85     26.57 o 
   9   0   6     1245.50     1159.93     28.93 o 
  -9   1   6      476.34      465.70     14.49 o 
  -8   1   6     1175.97     1089.43     23.92 o 
  -7   1   6     6056.91     5411.62     94.82 o 
  -6   1   6     3839.20     3549.38     46.12 o 
  -5   1   6      345.10      414.01     35.32 o 
  -4   1   6      865.27      943.59     32.84 o 
  -3   1   6       37.39       67.48      8.53 o 
  -2   1   6     2784.02     2865.07     69.67 o 
  -1   1   6    11868.32    11949.73    268.31 o 
   0   1   6     7630.43     7628.78    118.58 o 
   1   1   6      178.71      175.00     13.32 o 
   2   1   6     3459.42     3435.33     80.71 o 
   3   1   6     6312.60     6772.46    164.25 o 
   4   1   6     2311.79     2513.97    160.30 o 
   5   1   6      413.66      424.52     23.27 o 
   6   1   6       21.00       33.00      4.71 o 
   7   1   6        0.87        0.94      3.34 o 
   8   1   6     1437.98     1570.41     67.67 o 
   9   1   6      517.77      517.86     22.03 o 
  -9   2   6       66.83       69.85      5.63 o 
  -8   2   6     1496.68     1503.97     32.82 o 
  -7   2   6      170.62      156.07      9.89 o 
  -6   2   6       68.38       76.16      6.38 o 
  -5   2   6     1408.54     1343.54     63.55 o 
  -4   2   6      237.12      375.16     30.89 o 
  -3   2   6    13042.88    15263.50   2551.15 o 
  -2   2   6    19173.49    18719.63    320.92 o 
  -1   2   6    16393.63    15621.21    116.61 o 
   0   2   6      463.52      486.18     12.82 o 
   1   2   6     2106.44     2065.21     46.21 o 
   2   2   6      922.80     1107.72     70.87 o 
   3   2   6     1793.66     1863.39     70.47 o 
   4   2   6    10415.22    11145.91    136.33 o 
   5   2   6     1136.81     1096.26     88.25 o 
   6   2   6     2037.98     2057.69     60.90 o 
   7   2   6     1066.24     1179.11     45.86 o 
   8   2   6        1.65        6.49      5.64 o 
   9   2   6       25.75       30.17      6.13 o 
  -9   3   6      860.11      740.14     95.26 o 
  -8   3   6     1287.22     1314.05     57.38 o 
  -7   3   6      186.61      171.25      9.91 o 
  -6   3   6       95.06      104.23      6.96 o 
  -5   3   6     1413.10     1368.18     52.59 o 
  -4   3   6        8.79       11.20      4.64 o 
  -3   3   6      347.57      372.04     19.64 o 
  -2   3   6      597.52      552.48     23.40 o 
  -1   3   6       45.08       89.70      6.71 o 
   0   3   6     2444.65     2543.45     83.34 o 
   1   3   6     1515.21     1499.20     35.96 o 
   2   3   6      587.20      601.67     43.65 o 
   3   3   6     1444.24     1595.45     70.98 o 
   4   3   6     1854.23     1740.03    116.47 o 
   5   3   6     1542.59     1595.21    102.24 o 
   6   3   6        2.39        8.83      6.79 o 
   7   3   6      971.50     1161.54     46.02 o 
   8   3   6      228.19      223.82     18.99 o 
   9   3   6       29.97       38.37      6.36 o 
  -9   4   6       21.11       18.95      3.75 o 
  -8   4   6        2.86        8.26      2.94 o 
  -7   4   6     1166.63     1168.29     23.87 o 
  -6   4   6      468.32      467.81     15.71 o 
  -5   4   6      104.70       91.79      7.63 o 
  -4   4   6      482.69      539.20     40.75 o 
  -3   4   6       47.95       69.53     14.82 o 
  -2   4   6       43.25       25.25      8.93 o 
  -1   4   6       18.94       16.61      3.84 o 
   0   4   6      391.17      394.10     17.33 o 
   1   4   6     2479.16     2589.13    104.64 o 
   2   4   6     1440.61     1531.39     71.87 o 
   3   4   6     6154.97     6627.56    153.79 o 
   4   4   6      745.40      786.17     80.51 o 
   5   4   6      487.65      477.72     26.10 o 
   6   4   6       20.65       26.28      9.44 o 
   7   4   6     1170.16     1354.48     50.93 o 
   8   4   6      155.71      165.54     13.05 o 
  -8   5   6        4.14        5.78      3.65 o 
  -7   5   6       16.82       22.16      7.63 o 
  -6   5   6       15.08       16.29      7.31 o 
  -5   5   6      102.47      103.89     14.49 o 
  -4   5   6      252.22      260.27     13.10 o 
  -3   5   6      348.37      317.51     30.60 o 
  -2   5   6      102.95       98.93     12.09 o 
  -1   5   6       25.52       24.28      5.12 o 
   0   5   6      960.36      980.18     28.81 o 
   1   5   6     1301.12     1320.02     46.81 o 
   2   5   6     2045.01     2253.39     64.03 o 
   3   5   6     1212.40     1243.93     67.75 o 
   4   5   6      638.25      617.31     28.91 o 
   5   5   6       30.01       36.07      6.88 o 
   6   5   6      115.25      128.60     11.33 o 
   7   5   6      690.11      712.89     23.20 o 
   8   5   6      234.73      250.31     18.18 o 
  -8   6   6      359.51      378.02     14.94 o 
  -7   6   6      267.40      290.87     18.70 o 
  -6   6   6      204.49      233.37     14.28 o 
  -5   6   6       19.99       24.07      5.42 o 
  -4   6   6      663.00      655.28     18.43 o 
  -3   6   6      275.85      269.71     12.66 o 
  -2   6   6     3214.86     3165.23    106.51 o 
  -1   6   6      102.85      125.09     13.13 o 
   0   6   6        0.26        8.26      6.69 o 
   1   6   6      540.76      521.83     41.11 o 
   2   6   6      579.66      566.69     46.85 o 
   3   6   6     1671.28     1863.95     54.74 o 
   4   6   6     1111.83     1085.19     42.45 o 
   5   6   6       59.75       69.71      8.79 o 
   6   6   6       58.58       54.09      7.21 o 
   7   6   6     1141.63     1182.27     19.81 o 
  -7   7   6        4.19        7.80      3.53 o 
  -6   7   6      803.45      811.08     21.19 o 
  -5   7   6      446.20      454.56     17.77 o 
  -4   7   6       52.71       67.22      7.49 o 
  -3   7   6     3229.37     3000.79     46.25 o 
  -2   7   6       42.46       43.07      5.14 o 
  -1   7   6        1.47        9.92      3.57 o 
   0   7   6       41.10       53.28      7.71 o 
   1   7   6     3360.80     3573.94     56.28 o 
   2   7   6        6.47       23.15     12.64 o 
   3   7   6      676.01      648.13     20.85 o 
   4   7   6       36.01       40.89      5.86 o 
   5   7   6      467.85      451.63     16.51 o 
   6   7   6      595.15      623.18     16.48 o 
   7   7   6       72.86       67.55      5.80 o 
  -6   8   6       13.13       15.46      2.71 o 
  -5   8   6      429.64      495.12     23.58 o 
  -4   8   6     1748.16     1797.76     45.61 o 
  -3   8   6      478.61      486.55     17.29 o 
  -2   8   6      714.98      713.34     21.12 o 
  -1   8   6      630.19      593.72     29.05 o 
   0   8   6      583.89      584.59     29.04 o 
   1   8   6       14.88       19.38      6.51 o 
   2   8   6      446.23      398.40     16.45 o 
   3   8   6      334.35      341.85     11.41 o 
   4   8   6      497.68      519.06     13.21 o 
   5   8   6     1054.15     1035.97     16.36 o 
   6   8   6     1110.05     1091.42     15.17 o 
  -5   9   6      147.25      146.84      9.38 o 
  -4   9   6      109.32      111.91      6.48 o 
  -3   9   6      821.13      792.08     27.49 o 
  -2   9   6      830.66      806.74     29.28 o 
  -1   9   6     1681.34     1650.63     43.72 o 
   0   9   6     1716.90     1655.46     44.93 o 
   1   9   6      545.96      542.75     25.59 o 
   2   9   6     1964.39     1855.61     45.69 o 
   3   9   6      770.87      745.53     26.90 o 
   4   9   6      160.37      161.68     11.15 o 
   5   9   6       20.52       20.12      3.27 o 
  -4  10   6     1862.74     1756.64     26.54 o 
  -3  10   6     2291.29     2280.45     33.48 o 
  -2  10   6      149.18      141.71      9.98 o 
  -1  10   6     1623.50     1645.95     35.31 o 
   0  10   6      856.35      814.49     25.80 o 
   1  10   6       12.30       13.74      4.23 o 
   2  10   6      491.66      490.34     19.11 o 
   3  10   6      418.08      395.71     15.26 o 
   4  10   6      523.52      539.69     14.06 o 
  -1  11   6      469.59      475.44     13.49 o 
   0  11   6      322.46      330.86     11.73 o 
   1  11   6      814.31      822.54     18.10 o 
   2  11   6      705.75      700.83     15.04 o 
  -9   1   7       93.21      104.27      6.98 o 
  -8   1   7      242.20      227.24     11.17 o 
  -7   1   7      914.02      852.29     27.66 o 
  -6   1   7      433.31      421.30     15.94 o 
  -5   1   7      291.86      324.37     32.06 o 
  -4   1   7     1824.54     1956.23     49.30 o 
  -3   1   7     4060.26     4222.94     68.85 o 
  -2   1   7      196.53      136.71      8.44 o 
  -1   1   7     1052.63     1166.38     25.06 o 
   0   1   7      914.51      966.68     44.46 o 
   1   1   7       15.23       26.34      3.90 o 
   2   1   7     1210.73     1338.63     36.31 o 
   3   1   7     1620.88     1886.96     70.43 o 
   4   1   7        9.78       15.54      4.14 o 
   5   1   7      341.86      280.85     30.76 o 
   6   1   7      683.20      722.92     34.63 o 
   7   1   7      216.91      256.21     20.76 o 
   8   1   7      653.84      738.89     23.75 o 
   9   1   7      164.00      165.76     10.99 o 
  -9   2   7       42.91       41.58      4.40 o 
  -8   2   7     1188.35     1145.68     28.20 o 
  -7   2   7        0.35        5.02      3.14 o 
  -6   2   7      648.04      617.29     17.36 o 
  -5   2   7     3621.99     3512.09    104.18 o 
  -4   2   7      946.75      747.41     44.56 o 
  -3   2   7        4.92        8.08      9.85 o 
  -2   2   7      156.37      120.80     16.53 o 
  -1   2   7        5.18       25.37      5.35 o 
   0   2   7        9.70       29.10      3.76 o 
   1   2   7     6405.80     6609.43    191.33 o 
   2   2   7      548.30      655.67     24.39 o 
   3   2   7     3996.69     4357.31    349.83 o 
   4   2   7     4644.32     5214.51    181.09 o 
   5   2   7     1836.04     1803.16     60.91 o 
   6   2   7      488.66      493.06     29.91 o 
   7   2   7       45.42       46.93     10.49 o 
   8   2   7      285.66      326.89     16.26 o 
   9   2   7        2.30        6.05      3.24 o 
  -9   3   7      260.18      217.23     53.44 o 
  -8   3   7      672.47      710.29     50.90 o 
  -7   3   7     1659.67     1571.51     62.75 o 
  -6   3   7        3.81        8.77      4.65 o 
  -5   3   7        7.17        8.84      3.42 o 
  -4   3   7      110.36      107.46     18.00 o 
  -3   3   7     1384.22     1275.59     56.65 o 
  -2   3   7     5568.81     5798.91    115.57 o 
  -1   3   7     9842.15     9793.07    143.21 o 
   0   3   7     3676.54     3473.81     51.39 o 
   1   3   7     5503.12     5736.27     93.57 o 
   2   3   7     2613.68     2539.05     93.83 o 
   3   3   7      482.85      514.69     41.29 o 
   4   3   7       32.02       42.18     10.08 o 
   5   3   7      654.02      626.54     34.20 o 
   6   3   7        7.79       11.36      6.93 o 
   7   3   7     2354.22     2641.42     70.17 o 
   8   3   7      912.05     1153.49     45.53 o 
  -8   4   7       37.07       36.49      6.25 o 
  -7   4   7     2609.00     2639.82     37.86 o 
  -6   4   7     1931.23     1852.89     56.83 o 
  -5   4   7     3641.36     3253.64     46.64 o 
  -4   4   7     1627.64     1540.38     68.97 o 
  -3   4   7     6349.91     5691.10    126.74 o 
  -2   4   7       26.41       25.72      6.38 o 
  -1   4   7       93.79       99.95      9.31 o 
   0   4   7       56.34       63.81      7.56 o 
   1   4   7      283.15      318.90     23.48 o 
   2   4   7     8561.85     8459.50    178.73 o 
   3   4   7     5002.14     5160.92    138.98 o 
   4   4   7     1282.57     1283.50     42.89 o 
   5   4   7       18.29       17.60      8.25 o 
   6   4   7     2939.54     3371.70     84.68 o 
   7   4   7        2.75       11.32      7.31 o 
   8   4   7       66.36       68.73     11.70 o 
  -8   5   7      281.80      263.74     15.32 o 
  -7   5   7     1344.71     1417.75     33.54 o 
  -6   5   7     1715.39     1639.98     56.55 o 
  -5   5   7      392.60      384.09     27.54 o 
  -4   5   7      985.13      913.01     58.99 o 
  -3   5   7     1439.22     1415.04     58.09 o 
  -2   5   7     4752.66     4554.44     79.34 o 
  -1   5   7    10446.48    10066.30    114.13 o 
   0   5   7    10570.93    10472.22    434.62 o 
   1   5   7     2216.66     2118.49     61.64 o 
   2   5   7      576.01      686.05     51.72 o 
   3   5   7     1553.64     1748.72     82.71 o 
   4   5   7        3.01       15.07     10.10 o 
   5   5   7     1693.12     1685.13     52.80 o 
   6   5   7     3965.95     3806.02     59.45 o 
   7   5   7       98.98      125.19     17.07 o 
   8   5   7      844.44      927.56     19.26 o 
  -8   6   7      168.37      168.49      8.80 o 
  -7   6   7      194.28      187.08     10.27 o 
  -6   6   7     1381.50     1399.37     46.93 o 
  -5   6   7      447.80      461.12     19.94 o 
  -4   6   7     4618.77     4407.68    138.95 o 
  -3   6   7     2266.16     2189.68     44.27 o 
  -2   6   7     1886.59     1849.04     37.51 o 
  -1   6   7      227.58      246.14     28.53 o 
   0   6   7       49.60       42.74     13.39 o 
   1   6   7      742.87      708.39     48.73 o 
   2   6   7     1651.97     1763.12     34.68 o 
   3   6   7     2106.21     2112.94     86.53 o 
   4   6   7      801.05      848.11     36.27 o 
   5   6   7     1738.50     1748.21    126.31 o 
   6   6   7      201.82      220.70     12.85 o 
   7   6   7      119.19      119.16      7.99 o 
  -7   7   7       91.51       79.92      7.22 o 
  -6   7   7       59.19       55.79      5.72 o 
  -5   7   7       48.80       59.01      6.58 o 
  -4   7   7      216.88      211.16     12.28 o 
  -3   7   7      362.01      343.00     15.36 o 
  -2   7   7      267.40      258.33     16.04 o 
  -1   7   7      675.32      695.66     39.57 o 
   0   7   7     2742.00     2886.96     39.19 o 
   1   7   7     2309.19     2436.06     30.65 o 
   2   7   7      960.09      941.11     20.37 o 
   3   7   7      208.46      206.73     11.67 o 
   4   7   7        0.21        8.13      3.12 o 
   5   7   7        0.52        6.42      2.91 o 
   6   7   7      218.16      221.87      9.18 o 
   7   7   7     1914.73     1903.07     27.37 o 
  -6   8   7      199.18      210.72     12.09 o 
  -5   8   7     2430.19     2431.74     67.99 o 
  -4   8   7      260.31      262.33     11.70 o 
  -3   8   7        2.88       10.71      8.49 o 
  -2   8   7      191.52      179.57     10.46 o 
  -1   8   7     1992.51     1906.11     52.20 o 
   0   8   7     1696.80     1597.25     48.08 o 
   1   8   7      771.44      676.74     30.87 o 
   2   8   7      720.62      706.05     36.99 o 
   3   8   7        1.91       12.61      2.59 o 
   4   8   7      829.26      892.78     16.66 o 
   5   8   7       59.15       57.49      3.77 o 
   6   8   7       68.02       73.28      5.23 o 
  -5   9   7      367.65      413.02     13.10 o 
  -4   9   7       81.26       86.05      7.78 o 
  -3   9   7       84.19       83.04      9.08 o 
  -2   9   7     1818.99     1849.39     44.42 o 
  -1   9   7       35.16       39.46      7.19 o 
   0   9   7       24.43       33.23      6.87 o 
   1   9   7      221.60      200.62     15.25 o 
   2   9   7      475.70      481.56     22.55 o 
   3   9   7        3.77        4.45      2.92 o 
   4   9   7       34.32       37.50      5.17 o 
   5   9   7      108.01       85.36      5.23 o 
  -4  10   7      229.16      189.38      7.64 o 
  -3  10   7        0.11        3.31      1.84 o 
  -2  10   7        0.16        1.68      2.17 o 
  -1  10   7      637.30      648.85     22.06 o 
   0  10   7      154.84      158.97     11.28 o 
   1  10   7        3.20        5.31      2.71 o 
   2  10   7       13.97       14.09      3.72 o 
   3  10   7      154.98      147.02      8.79 o 
   4  10   7       24.22       24.58      2.79 o 
  -1  11   7       23.45       39.39      3.89 o 
   0  11   7       18.84       21.07      3.04 o 
   1  11   7      120.86      109.46      6.32 o 
   2  11   7      254.96      255.88      8.38 o 
  -9   0   8       38.95       44.87      6.73 o 
  -8   0   8       26.64       19.67      4.59 o 
  -7   0   8      228.01      196.55     18.92 o 
  -6   0   8    11666.48    10406.35    136.99 o 
  -5   0   8     3883.84     4160.31    114.46 o 
  -4   0   8     3655.02     4025.29    109.69 o 
  -3   0   8     1821.13     2244.22     76.50 o 
  -2   0   8     2998.86     3009.23     84.49 o 
  -1   0   8     5016.66     4922.05    108.63 o 
   0   0   8    18417.94    19606.50    224.41 o 
   1   0   8    26872.90    33533.82    300.74 o 
   2   0   8      820.18      972.95    104.47 o 
   3   0   8    25341.42    27486.72   1373.12 o 
   4   0   8      510.50      526.88     25.46 o 
   5   0   8      315.43      327.49     16.92 o 
   6   0   8     1007.30     1089.93     39.59 o 
   7   0   8       79.78       84.60     11.12 o 
   8   0   8     1216.95     1187.40     26.72 o 
  -9   1   8     1207.95     1145.88     21.11 o 
  -8   1   8       75.58       62.10      6.08 o 
  -7   1   8      463.61      425.06     19.46 o 
  -6   1   8     1142.01     1054.89     25.30 o 
  -5   1   8       55.89       73.68     16.33 o 
  -4   1   8     3602.05     3708.28     70.96 o 
  -3   1   8     2691.61     2437.02     55.06 o 
  -2   1   8     3768.62     3735.83    185.87 o 
  -1   1   8     4665.01     4838.38    156.99 o 
   0   1   8     3855.02     3883.04     79.45 o 
   1   1   8     6909.74     8772.78    302.61 o 
   2   1   8     1733.82     2056.99    130.90 o 
   3   1   8     2322.43     2475.21     55.16 o 
   4   1   8     1059.36     1129.32     39.29 o 
   5   1   8      619.71      649.21     24.75 o 
   6   1   8     3000.06     3181.28     71.89 o 
   7   1   8     1604.20     1695.91    136.28 o 
   8   1   8      124.80      134.89      9.75 o 
  -9   2   8      260.98      221.26     19.13 o 
  -8   2   8      486.43      510.29     18.42 o 
  -7   2   8     1730.98     1646.96     49.47 o 
  -6   2   8     1345.30     1185.12     45.41 o 
  -5   2   8     7183.01     7148.57    172.99 o 
  -4   2   8     1659.56     1601.78     66.58 o 
  -3   2   8       98.78       78.58     10.59 o 
  -2   2   8    12059.04    12328.14    445.17 o 
  -1   2   8      921.01     1026.21     47.45 o 
   0   2   8     4009.77     4006.94     52.13 o 
   1   2   8      251.03      217.59     11.71 o 
   2   2   8    16079.25    17267.78    481.03 o 
   3   2   8      284.80      394.09     93.68 o 
   4   2   8     2230.99     2327.28     61.38 o 
   5   2   8        5.27       12.57      4.80 o 
   6   2   8      285.63      316.28     24.10 o 
   7   2   8      716.52      847.42     38.62 o 
   8   2   8        0.26        7.94      6.94 o 
  -9   3   8      320.21      313.43     20.42 o 
  -8   3   8        8.41       10.27      3.45 o 
  -7   3   8       79.65       76.90      5.89 o 
  -6   3   8      189.73      202.80      9.35 o 
  -5   3   8     4260.13     4075.64     93.96 o 
  -4   3   8      284.70      231.10     26.22 o 
  -3   3   8      343.22      304.99     28.52 o 
  -2   3   8     1093.24      967.64     32.19 o 
  -1   3   8     2805.40     2675.66     60.28 o 
   0   3   8      387.63      424.76     18.53 o 
   1   3   8     1514.18     1758.98     54.15 o 
   2   3   8     2867.11     3132.03    108.75 o 
   3   3   8     1224.54     1332.92     68.03 o 
   4   3   8      489.11      500.25     31.08 o 
   5   3   8     3810.81     3926.64    144.20 o 
   6   3   8       32.01       40.52     10.93 o 
   7   3   8      622.54      749.35     28.01 o 
   8   3   8      827.63     1037.05     41.23 o 
  -8   4   8     1573.03     1570.57     34.25 o 
  -7   4   8      935.27      839.23     24.46 o 
  -6   4   8       93.43      108.54      9.66 o 
  -5   4   8       39.10       41.53      5.31 o 
  -4   4   8     1531.22     1384.74     57.81 o 
  -3   4   8      246.81      240.63     18.26 o 
  -2   4   8        3.17       15.42      6.05 o 
  -1   4   8     1901.99     1911.62     40.63 o 
   0   4   8        8.58        7.36      3.40 o 
   1   4   8     7631.69     8035.09    305.87 o 
   2   4   8       77.77       72.20     17.94 o 
   3   4   8       67.45       57.34     15.86 o 
   4   4   8      321.02      360.01     20.10 o 
   5   4   8     1408.77     1612.59     60.17 o 
   6   4   8      133.46      149.65     18.96 o 
   7   4   8        7.15        9.20      7.85 o 
   8   4   8        1.99        6.67      5.44 o 
  -8   5   8       46.10       36.36      3.33 o 
  -7   5   8      153.51      164.43     12.55 o 
  -6   5   8       79.12       85.65      7.94 o 
  -5   5   8        7.06        5.22      5.93 o 
  -4   5   8       85.78       71.31      7.41 o 
  -3   5   8        3.02       14.06      3.74 o 
  -2   5   8      226.72      234.38     14.91 o 
  -1   5   8       41.65       53.22      7.37 o 
   0   5   8      103.39       88.71     14.25 o 
   1   5   8        3.32       14.98      6.20 o 
   2   5   8       61.95       98.83     22.28 o 
   3   5   8        4.89       32.35     12.63 o 
   4   5   8      148.26      128.74     20.58 o 
   5   5   8      600.32      570.06     40.67 o 
   6   5   8     1052.05     1070.54     52.26 o 
   7   5   8       54.96       49.18     10.63 o 
   8   5   8       17.24       15.57      2.81 o 
  -7   6   8      153.32      143.73      8.51 o 
  -6   6   8        5.18        5.01      3.44 o 
  -5   6   8       16.64       18.94      4.34 o 
  -4   6   8      806.20      744.44     24.83 o 
  -3   6   8       11.24       23.83      3.75 o 
  -2   6   8     2100.66     2047.01     30.90 o 
  -1   6   8       13.13       15.49      5.20 o 
   0   6   8       80.96       91.56     26.90 o 
   1   6   8     1372.10     1495.34     49.57 o 
   2   6   8      108.71      111.81      9.09 o 
   3   6   8       56.61       52.77      9.55 o 
   4   6   8      820.41      747.58     35.30 o 
   5   6   8     1810.10     1684.61     40.22 o 
   6   6   8       81.43       82.86      8.25 o 
   7   6   8      343.02      337.03     19.54 o 
  -7   7   8       79.74       72.48      5.81 o 
  -6   7   8      197.37      208.81     10.13 o 
  -5   7   8      589.66      573.36     18.81 o 
  -4   7   8      405.32      379.83     20.80 o 
  -3   7   8       42.58       39.10      5.37 o 
  -2   7   8     1990.17     1909.57    100.32 o 
  -1   7   8     3091.47     3056.77     44.62 o 
   0   7   8      186.49      203.20     10.44 o 
   1   7   8       10.18       14.29      3.53 o 
   2   7   8       16.94       19.63      3.38 o 
   3   7   8        7.50       12.01      2.60 o 
   4   7   8      684.35      715.97     19.11 o 
   5   7   8      354.67      340.03     14.37 o 
   6   7   8      106.69      112.42      9.31 o 
  -6   8   8     1021.21     1063.42     53.25 o 
  -5   8   8      580.95      618.22     15.72 o 
  -4   8   8      736.72      688.92     18.06 o 
  -3   8   8       23.24       27.71      4.24 o 
  -2   8   8      168.09      162.58     14.58 o 
  -1   8   8      729.50      767.89     32.38 o 
   0   8   8     1531.44     1575.15     82.77 o 
   1   8   8     2825.87     2930.89    113.31 o 
   2   8   8     1150.00     1125.42     24.59 o 
   3   8   8     1280.90     1221.64     24.59 o 
   4   8   8      668.87      640.35     16.82 o 
   5   8   8        9.28        8.48      3.01 o 
   6   8   8        0.68        3.84      1.51 o 
  -5   9   8      264.56      311.78     11.17 o 
  -4   9   8     1205.47     1212.95     27.81 o 
  -3   9   8     3107.46     3306.81     55.64 o 
  -2   9   8     1230.87     1257.73     35.93 o 
  -1   9   8      166.15      197.35     14.73 o 
   0   9   8      411.30      411.48     21.52 o 
   1   9   8      209.89      232.81     15.77 o 
   2   9   8       20.35       23.55      4.96 o 
   3   9   8      219.59      218.23     13.19 o 
   4   9   8       68.63       67.27      6.16 o 
  -3  10   8      517.71      574.22     15.38 o 
  -2  10   8      130.84      135.24      9.43 o 
  -1  10   8      655.22      684.25     22.27 o 
   0  10   8     2248.73     2253.42     40.64 o 
   1  10   8      188.32      188.17     11.55 o 
   2  10   8     1012.79     1053.92     24.96 o 
   3  10   8     1195.08     1260.17     23.08 o 
  -1  11   8      278.40      284.23      9.55 o 
   0  11   8      508.08      550.93     13.76 o 
   1  11   8        3.13        4.18      1.55 o 
  -9   1   9       60.36       62.59      5.51 o 
  -8   1   9        4.08        4.94      2.54 o 
  -7   1   9       75.40       75.24      8.32 o 
  -6   1   9      331.11      310.37     13.70 o 
  -5   1   9     2524.77     2554.97     46.45 o 
  -4   1   9     4290.56     4120.08     77.93 o 
  -3   1   9       28.76       64.62      9.79 o 
  -2   1   9      790.25      936.09     43.76 o 
  -1   1   9      622.57      728.07     30.95 o 
   0   1   9     3557.44     3818.53    120.29 o 
   1   1   9     3492.93     3974.71     68.05 o 
   2   1   9     2191.70     2469.79     54.17 o 
   3   1   9      729.59      785.99     25.24 o 
   4   1   9        0.43        0.84      3.55 o 
   5   1   9      736.02      766.90     25.99 o 
   6   1   9       14.69       14.82      5.18 o 
   7   1   9      554.97      551.77     24.78 o 
   8   1   9      106.15       97.28     12.21 o 
  -9   2   9        4.44        5.25      2.41 o 
  -8   2   9      569.87      582.10     18.88 o 
  -7   2   9     1267.54     1225.72     35.71 o 
  -6   2   9     1401.10     1266.18     46.26 o 
  -5   2   9     1418.95     1388.57     44.20 o 
  -4   2   9       34.54       39.04     11.27 o 
  -3   2   9     1231.61     1325.76    108.20 o 
  -2   2   9     1606.42     1484.07     61.62 o 
  -1   2   9     4680.27     4569.06     66.66 o 
   0   2   9      227.06      270.55     11.46 o 
   1   2   9        3.14       12.24      5.33 o 
   2   2   9     1750.21     1774.40     41.88 o 
   3   2   9       47.23       34.65      8.98 o 
   4   2   9     1984.02     1901.47    178.26 o 
   5   2   9      609.34      635.07     61.93 o 
   6   2   9      213.39      251.20     21.84 o 
   7   2   9        6.58        7.19      4.54 o 
   8   2   9      958.56     1045.36     38.90 o 
  -9   3   9        0.04        2.05      1.84 o 
  -8   3   9       37.60       32.52      4.69 o 
  -7   3   9     1144.96     1155.80     33.15 o 
  -6   3   9      234.52      235.16     12.82 o 
  -5   3   9     2505.07     2278.21    115.92 o 
  -4   3   9     3920.58     3513.33    102.90 o 
  -3   3   9     3145.83     2814.99     88.80 o 
  -2   3   9     3120.93     3191.55     59.90 o 
  -1   3   9     3698.12     3887.66    118.95 o 
   0   3   9        0.75       11.16      5.52 o 
   1   3   9      839.97      950.42     36.79 o 
   2   3   9     4460.00     4639.17    139.01 o 
   3   3   9     1248.68     1189.14     66.40 o 
   4   3   9     3398.19     3598.99     97.18 o 
   5   3   9     1958.06     2055.49     63.35 o 
   6   3   9      451.95      483.84     23.66 o 
   7   3   9      111.04      149.20     19.52 o 
   8   3   9      404.40      421.33     23.97 o 
  -8   4   9      645.50      678.24     46.76 o 
  -7   4   9      680.86      598.61     20.01 o 
  -6   4   9      399.14      424.74     18.37 o 
  -5   4   9      761.64      774.87     24.86 o 
  -4   4   9      635.73      665.32     20.76 o 
  -3   4   9     1303.59     1338.89     62.59 o 
  -2   4   9     3010.39     2907.62     76.22 o 
  -1   4   9      741.97      765.13     35.51 o 
   0   4   9    12314.10    12148.15    544.07 o 
   1   4   9     2069.30     1974.66     61.34 o 
   2   4   9      786.57      727.42     56.42 o 
   3   4   9       45.12       58.61     16.55 o 
   4   4   9     2839.88     2751.04    112.79 o 
   5   4   9      345.90      342.72     30.99 o 
   6   4   9     1035.41     1240.65     56.99 o 
   7   4   9      430.56      536.94     34.18 o 
   8   4   9      181.37      183.45      8.75 o 
  -8   5   9       22.21       30.08      2.78 o 
  -7   5   9      320.70      345.22     10.86 o 
  -6   5   9     2242.58     2311.61    133.31 o 
  -5   5   9      888.92      903.07     58.76 o 
  -4   5   9     1104.52     1058.48     76.69 o 
  -3   5   9     2904.36     2914.07    138.99 o 
  -2   5   9     6862.55     6893.78     99.04 o 
  -1   5   9      384.04      377.00     19.08 o 
   0   5   9        1.29       10.49      6.28 o 
   1   5   9      197.30      218.30     21.25 o 
   2   5   9     1176.90     1354.95     57.85 o 
   3   5   9     6052.97     5715.89    901.91 o 
   4   5   9     5753.33     5165.19    124.86 o 
   5   5   9      405.52      427.72     35.15 o 
   6   5   9     1528.59     1532.91     60.96 o 
   7   5   9      375.46      395.72     15.87 o 
   8   5   9      128.46      136.54      7.29 o 
  -7   6   9      413.84      479.78     14.01 o 
  -6   6   9      530.77      548.33     26.64 o 
  -5   6   9      276.91      254.91     13.48 o 
  -4   6   9      267.73      240.30     13.69 o 
  -3   6   9     5337.89     4841.36     74.58 o 
  -2   6   9     2031.92     2007.92     41.66 o 
  -1   6   9     2258.38     2219.12     35.03 o 
   0   6   9      230.15      246.80     11.65 o 
   1   6   9     3985.10     4121.46     56.36 o 
   2   6   9      551.10      541.16     17.98 o 
   3   6   9     1191.62     1138.75     28.05 o 
   4   6   9       60.08       59.71     10.20 o 
   5   6   9       11.78       13.91      4.70 o 
   6   6   9      730.23      720.08     21.91 o 
   7   6   9      304.53      307.80     14.37 o 
  -6   7   9      255.33      258.28     15.47 o 
  -5   7   9      749.29      768.08     30.43 o 
  -4   7   9      925.37      906.19     46.68 o 
  -3   7   9     3792.88     3579.20     80.88 o 
  -2   7   9      975.75      916.30     24.39 o 
  -1   7   9     1040.69     1017.49     25.61 o 
   0   7   9      346.85      366.06     15.36 o 
   1   7   9      936.32      920.84     24.21 o 
   2   7   9     2711.16     2500.04     39.90 o 
   3   7   9     1989.90     1890.03     33.66 o 
   4   7   9      777.20      758.73     19.91 o 
   5   7   9     1706.00     1633.46     39.53 o 
   6   7   9        5.56       13.16      3.55 o 
  -6   8   9        5.42        5.57      2.27 o 
  -5   8   9      275.74      321.40     15.78 o 
  -4   8   9      454.86      444.83     20.79 o 
  -3   8   9      166.68      150.22     13.86 o 
  -2   8   9     1736.82     1792.37     73.93 o 
  -1   8   9     1099.59     1074.83     56.04 o 
   0   8   9       14.53       25.73      9.40 o 
   1   8   9      209.19      201.82     10.56 o 
   2   8   9     1289.80     1259.00     25.30 o 
   3   8   9      355.76      332.87     12.44 o 
   4   8   9       40.25       40.81      4.08 o 
   5   8   9      217.55      201.65     10.51 o 
  -5   9   9       19.47       22.40      3.15 o 
  -4   9   9      550.81      559.52     18.12 o 
  -3   9   9       12.03       30.63      5.71 o 
  -2   9   9       40.91       45.85      7.27 o 
  -1   9   9      760.01      758.25     27.76 o 
   0   9   9      472.38      474.60     22.12 o 
   1   9   9      704.50      693.74     26.32 o 
   2   9   9       96.86      101.67      9.55 o 
   3   9   9       48.60       59.23      4.29 o 
   4   9   9        2.94        3.09      1.72 o 
  -3  10   9      365.30      387.27     12.05 o 
  -2  10   9      129.16      164.29     10.11 o 
  -1  10   9       13.30       23.18      4.23 o 
   0  10   9       36.52       39.66      5.46 o 
   1  10   9      326.90      318.69     13.90 o 
   2  10   9      222.47      217.63     10.38 o 
   3  10   9       55.84       65.48      4.67 o 
  -1  11   9       95.62       91.04      5.05 o 
   0  11   9       21.44       19.55      2.57 o 
  -9   0  10      659.65      622.32     19.46 o 
  -8   0  10     1776.26     1745.08     49.26 o 
  -7   0  10      552.84      479.35     28.14 o 
  -6   0  10     3020.95     2699.74     68.07 o 
  -5   0  10     3109.04     2890.61    112.02 o 
  -4   0  10      420.70      507.37     40.84 o 
  -3   0  10    10859.16    10968.12    184.99 o 
  -2   0  10    11277.27    11548.29    186.94 o 
  -1   0  10     8979.96     8973.73    162.10 o 
   0   0  10     3528.13     4143.28     94.33 o 
   1   0  10    13852.28    16701.19    219.26 o 
   2   0  10      645.91      841.54     60.05 o 
   3   0  10       27.43       36.32     11.30 o 
   4   0  10     4387.04     4301.76    111.88 o 
   5   0  10      456.79      474.62     33.40 o 
   6   0  10     5970.86     5888.85    182.04 o 
   7   0  10     1448.02     1439.84     52.21 o 
   8   0  10     1339.36     1220.27     35.26 o 
  -9   1  10      617.78      523.12     22.66 o 
  -8   1  10      808.13      754.34     17.92 o 
  -7   1  10      803.91      759.28     29.71 o 
  -6   1  10     1513.57     1368.13     41.75 o 
  -5   1  10     3089.19     3128.92     67.36 o 
  -4   1  10      744.00      673.75     32.35 o 
  -3   1  10      515.85      569.05     29.12 o 
  -2   1  10      659.99      671.25     49.04 o 
  -1   1  10      596.93      618.02     41.85 o 
   0   1  10     4527.74     4517.68     91.89 o 
   1   1  10    10532.66    11761.87    197.12 o 
   2   1  10     1440.00     1441.21     42.72 o 
   3   1  10     1092.57      972.95     30.28 o 
   4   1  10     3939.10     3897.35    217.71 o 
   5   1  10     1355.53     1516.69     32.03 o 
   6   1  10      401.23      424.35     20.68 o 
   7   1  10       29.95       30.48      5.93 o 
   8   1  10       30.72       26.91      6.74 o 
  -9   2  10      697.78      483.71    128.26 o 
  -8   2  10      129.04      120.79      8.35 o 
  -7   2  10      249.12      253.88     11.61 o 
  -6   2  10       52.08       55.65      6.98 o 
  -5   2  10      439.68      447.91     19.18 o 
  -4   2  10     5109.93     4576.60    119.27 o 
  -3   2  10     4051.94     3724.74    104.29 o 
  -2   2  10     2094.46     1990.71     74.47 o 
  -1   2  10     3544.38     3853.31    297.74 o 
   0   2  10    14551.97    15109.00    319.12 o 
   1   2  10       37.21       54.68      7.96 o 
   2   2  10     1462.23     1594.30     79.80 o 
   3   2  10     1005.71     1082.21     43.12 o 
   4   2  10        4.09        5.83      3.56 o 
   5   2  10    10410.94    10888.50    234.02 o 
   6   2  10      290.76      316.48     18.63 o 
   7   2  10      675.95      771.61     40.35 o 
   8   2  10       16.21       15.39      3.17 o 
  -8   3  10      308.89      315.82     19.92 o 
  -7   3  10     2168.59     2056.81     69.32 o 
  -6   3  10      574.06      500.92     20.54 o 
  -5   3  10      346.31      330.81     15.01 o 
  -4   3  10      393.83      421.74     15.92 o 
  -3   3  10     1666.72     1497.90     66.64 o 
  -2   3  10      263.28      234.68     25.76 o 
  -1   3  10     1324.52     1337.35     45.65 o 
   0   3  10     1705.77     1760.26     50.09 o 
   1   3  10      615.39      718.26     55.17 o 
   2   3  10     6327.67     6464.93    169.23 o 
   3   3  10     2637.09     2615.69    152.43 o 
   4   3  10      590.67      625.05     34.13 o 
   5   3  10      287.40      310.91     29.01 o 
   6   3  10       11.47       15.37      9.27 o 
   7   3  10       30.70       34.81      9.87 o 
   8   3  10      528.03      531.71     27.26 o 
  -8   4  10       17.58       10.72      3.36 o 
  -7   4  10       27.74       23.88      4.23 o 
  -6   4  10     1006.30      851.85     25.28 o 
  -5   4  10        0.99       11.58      4.03 o 
  -4   4  10     1310.73     1136.20     49.48 o 
  -3   4  10      482.71      488.79     38.60 o 
  -2   4  10      558.11      667.23     56.84 o 
  -1   4  10      573.65      515.71     21.85 o 
   0   4  10      210.44      160.62     14.38 o 
   1   4  10       45.55       81.56     20.89 o 
   2   4  10      660.54      702.89     56.90 o 
   3   4  10     1327.22     1296.74     72.29 o 
   4   4  10      674.27      636.45     41.56 o 
   5   4  10       15.46       11.84      7.54 o 
   6   4  10      667.66      775.63     44.45 o 
   7   4  10       20.24       25.11      8.85 o 
   8   4  10      360.80      358.76     10.28 o 
  -8   5  10       25.77       21.61      3.10 o 
  -7   5  10      120.45      129.03      7.55 o 
  -6   5  10      162.93      144.78      9.49 o 
  -5   5  10      677.17      592.23     46.80 o 
  -4   5  10      447.99      442.74     18.15 o 
  -3   5  10      363.09      348.10     20.17 o 
  -2   5  10       93.17      102.47      6.51 o 
  -1   5  10       22.37       30.64      5.73 o 
   0   5  10      310.88      310.42     23.64 o 
   1   5  10        2.31       22.72     12.32 o 
   2   5  10      129.01      113.03     11.50 o 
   3   5  10       15.69       20.35      5.42 o 
   4   5  10       17.78       24.42      6.54 o 
   5   5  10       41.42       40.64     11.63 o 
   6   5  10       28.31       31.41      6.08 o 
   7   5  10       55.98       74.35      9.78 o 
  -7   6  10       16.76       15.24      4.08 o 
  -6   6  10      480.08      463.97     23.84 o 
  -5   6  10        2.10        1.54      3.98 o 
  -4   6  10      972.52      922.80     36.41 o 
  -3   6  10       47.55       51.81     12.83 o 
  -2   6  10      265.53      259.36     11.11 o 
  -1   6  10     1766.83     1727.40     30.68 o 
   0   6  10     2804.90     2781.85     39.24 o 
   1   6  10       61.46       71.46      7.13 o 
   2   6  10      464.43      441.49     17.19 o 
   3   6  10      103.05       97.17     12.19 o 
   4   6  10       81.71       72.47      8.47 o 
   5   6  10     1225.21     1096.42     29.54 o 
   6   6  10      198.17      205.69     11.15 o 
   7   6  10       58.30       71.23      6.27 o 
  -6   7  10      834.25      829.60     25.66 o 
  -5   7  10        9.64       10.87      4.99 o 
  -4   7  10     1505.32     1410.23     28.60 o 
  -3   7  10      235.14      223.32     12.03 o 
  -2   7  10       62.10       62.94      6.63 o 
  -1   7  10     3092.29     2900.51     52.69 o 
   0   7  10        0.34        6.03      2.92 o 
   1   7  10      650.08      626.38     38.98 o 
   2   7  10      248.49      263.86     12.75 o 
   3   7  10     1012.23     1011.17     23.72 o 
   4   7  10      115.99      113.40     11.31 o 
   5   7  10       14.32       30.82      5.75 o 
   6   7  10      131.41      122.45      8.45 o 
  -6   8  10        0.29        2.42      1.76 o 
  -5   8  10      274.41      286.62     14.24 o 
  -4   8  10      130.28      157.14     12.06 o 
  -3   8  10     1163.37     1271.43     44.54 o 
  -2   8  10     1735.39     1701.43     36.99 o 
  -1   8  10     1004.74     1003.67     23.29 o 
   0   8  10        2.70        6.80      5.06 o 
   1   8  10      281.23      270.58     11.88 o 
   2   8  10       72.45       83.61     14.32 o 
   3   8  10      277.24      239.24     10.10 o 
   4   8  10      300.34      278.23     13.81 o 
   5   8  10      156.46      166.38      8.91 o 
  -5   9  10     1514.88     1652.87     22.49 o 
  -4   9  10      188.50      193.18     10.23 o 
  -3   9  10        0.50        9.03      4.71 o 
  -2   9  10        0.12        3.40      2.86 o 
  -1   9  10      371.52      404.68     19.80 o 
   0   9  10      806.20      770.85     26.84 o 
   1   9  10      952.92      977.88     61.07 o 
   2   9  10     1366.82     1371.30     42.84 o 
   3   9  10      339.80      353.47     15.93 o 
   4   9  10     1214.91     1185.03     18.45 o 
  -3  10  10     1217.95     1357.79     21.10 o 
  -2  10  10     2348.23     2718.11     38.78 o 
  -1  10  10       86.00      100.22      7.86 o 
   0  10  10      727.77      751.91     21.09 o 
   1  10  10      628.65      629.05     17.98 o 
   2  10  10        1.37        4.18      1.83 o 
  -9   1  11       12.51       13.08      4.49 o 
  -8   1  11      219.34      228.72      9.43 o 
  -7   1  11       33.41       37.00      6.15 o 
  -6   1  11      614.39      559.23     26.72 o 
  -5   1  11      692.91      688.03     23.50 o 
  -4   1  11        3.50       10.36      9.47 o 
  -3   1  11       27.70       94.15     58.08 o 
  -2   1  11     1346.52     1398.73     45.94 o 
  -1   1  11     4173.33     4275.62    115.01 o 
   0   1  11      157.55      143.13     10.99 o 
   1   1  11     2434.09     2818.29     61.16 o 
   2   1  11       36.27       59.96     31.06 o 
   3   1  11     5430.36     5704.49     97.71 o 
   4   1  11     1336.70     1489.55     35.42 o 
   5   1  11      524.72      527.44     27.66 o 
   6   1  11      102.50       98.24     10.73 o 
   7   1  11      330.87      318.15     15.66 o 
   8   1  11      341.76      328.91     17.67 o 
  -9   2  11      259.78      203.38      9.10 o 
  -8   2  11       48.70       38.88      4.68 o 
  -7   2  11      488.36      479.16     15.13 o 
  -6   2  11      747.44      648.13     37.26 o 
  -5   2  11       32.14       33.92      4.29 o 
  -4   2  11     2623.36     2571.49     53.59 o 
  -3   2  11     4724.28     4193.69    113.64 o 
  -2   2  11      370.81      356.67     32.51 o 
  -1   2  11      110.96      120.71     19.17 o 
   0   2  11      272.03      294.47     14.87 o 
   1   2  11      356.65      398.17     40.80 o 
   2   2  11     3005.78     3128.68    113.91 o 
   3   2  11     1871.42     1811.08    164.05 o 
   4   2  11      417.55      472.39     33.15 o 
   5   2  11     3843.45     4201.02    104.06 o 
   6   2  11     1187.77     1344.71     57.46 o 
   7   2  11       34.41       34.50      8.99 o 
   8   2  11      200.31      205.05      7.74 o 
  -8   3  11      716.95      757.23     25.82 o 
  -7   3  11      652.00      657.33     28.59 o 
  -6   3  11      888.88      764.02     27.65 o 
  -5   3  11      890.52      838.39     42.98 o 
  -4   3  11       69.44       57.53      5.52 o 
  -3   3  11      572.97      562.35     41.54 o 
  -2   3  11     5566.80     5269.70    125.90 o 
  -1   3  11     2266.02     2186.77     58.15 o 
   0   3  11    15615.98    16101.16    164.26 o 
   1   3  11     1669.23     1782.32     88.85 o 
   2   3  11     1644.39     1728.58     87.96 o 
   3   3  11       28.69       40.91      7.58 o 
   4   3  11      141.76      138.87     18.83 o 
   5   3  11      437.88      462.51     35.19 o 
   6   3  11      631.77      752.54     43.24 o 
   7   3  11      433.42      456.50     26.41 o 
   8   3  11       23.58       24.57      2.81 o 
  -8   4  11      126.39      123.04      8.18 o 
  -7   4  11       83.74       77.13      6.75 o 
  -6   4  11     1273.97     1176.46     34.41 o 
  -5   4  11     2254.83     1962.75    112.01 o 
  -4   4  11     4156.85     3597.58    121.35 o 
  -3   4  11      853.80      768.21     21.84 o 
  -2   4  11     1719.03     1585.32     68.12 o 
  -1   4  11      520.39      482.48     29.10 o 
   0   4  11     1211.77     1260.79     56.43 o 
   1   4  11      192.98      176.43     30.56 o 
   2   4  11      347.50      365.98     20.81 o 
   3   4  11      530.09      533.87     23.27 o 
   4   4  11     2373.70     2282.24     78.35 o 
   5   4  11     1274.41     1299.12     58.54 o 
   6   4  11      184.34      204.46     22.22 o 
   7   4  11      758.99      788.74     28.72 o 
  -7   5  11     1300.68     1290.29     41.09 o 
  -6   5  11      646.97      622.94     21.43 o 
  -5   5  11      932.13      800.30     39.06 o 
  -4   5  11      831.42      790.11     26.58 o 
  -3   5  11     1323.90     1174.93     41.21 o 
  -2   5  11     2238.93     2102.28     49.30 o 
  -1   5  11     4807.21     4574.92     54.06 o 
   0   5  11     1914.87     1861.78     37.46 o 
   1   5  11    11578.26    11415.63    203.22 o 
   2   5  11     2526.01     2636.19     74.46 o 
   3   5  11       87.84       86.69      9.78 o 
   4   5  11      305.67      265.24     16.60 o 
   5   5  11       72.64       67.14      8.57 o 
   6   5  11       17.64       14.63      4.76 o 
   7   5  11      736.04      762.33     17.85 o 
  -6   6  11     1194.17     1171.11     35.24 o 
  -5   6  11     4066.09     3664.16     68.05 o 
  -4   6  11      512.62      507.97     26.36 o 
  -3   6  11      576.88      536.74     19.70 o 
  -2   6  11      467.88      463.24     19.35 o 
  -1   6  11     1740.02     1682.04     29.99 o 
   0   6  11      284.77      296.49     12.82 o 
   1   6  11       95.35      101.11      8.23 o 
   2   6  11      438.25      403.88     15.93 o 
   3   6  11      197.59      164.48     15.52 o 
   4   6  11     2496.65     2314.15     44.13 o 
   5   6  11      477.18      465.43     18.38 o 
   6   6  11      702.06      712.40     18.79 o 
   7   6  11       49.24       55.05      4.80 o 
  -6   7  11      728.03      800.29     23.34 o 
  -5   7  11      174.22      174.68     13.19 o 
  -4   7  11       32.26       39.62      5.05 o 
  -3   7  11      114.61      115.97      8.65 o 
  -2   7  11      498.37      489.55     17.51 o 
  -1   7  11     1707.89     1582.95     39.80 o 
   0   7  11     4468.32     4216.95     51.18 o 
   1   7  11      506.21      499.21     21.28 o 
   2   7  11     1218.52     1191.01     25.92 o 
   3   7  11      280.14      282.74     11.93 o 
   4   7  11      295.89      272.45     16.53 o 
   5   7  11        1.33        8.23      3.65 o 
   6   7  11       14.95       15.86      3.32 o 
  -6   8  11       42.62       42.37      4.01 o 
  -5   8  11        0.18        4.17      2.88 o 
  -4   8  11     1048.31     1014.33     28.75 o 
  -3   8  11     1829.58     1939.42     29.83 o 
  -2   8  11      149.17      148.61      8.73 o 
  -1   8  11      281.29      257.27     11.46 o 
   0   8  11     1494.52     1468.95     27.12 o 
   1   8  11       57.75       63.23      5.73 o 
   2   8  11      329.44      333.27     14.24 o 
   3   8  11     1290.60     1190.89     20.91 o 
   4   8  11       31.08       40.72      5.39 o 
   5   8  11      882.02      880.97     18.60 o 
  -4   9  11       11.77       22.46      3.69 o 
  -3   9  11       93.56      104.78      8.36 o 
  -2   9  11        9.42       23.40      5.21 o 
  -1   9  11     1043.11     1132.27     46.00 o 
   0   9  11      230.96      250.94      9.61 o 
   1   9  11      131.08      123.74      6.45 o 
   2   9  11        6.49        5.55      1.75 o 
   3   9  11       17.66       18.10      2.12 o 
  -3  10  11      194.98      229.59      7.98 o 
  -2  10  11        3.18        5.93      2.05 o 
  -1  10  11        3.47        2.91      2.01 o 
   0  10  11      250.42      292.58     12.12 o 
   1  10  11       49.28       60.43      5.22 o 
   2  10  11      179.19      175.13      7.16 o 
  -9   0  12      345.41      219.28      8.91 o 
  -8   0  12     1805.81     1780.13     30.28 o 
  -7   0  12      765.29      684.67     31.91 o 
  -6   0  12        7.11        9.06      4.84 o 
  -5   0  12     1696.84     1657.19     90.44 o 
  -4   0  12    17529.54    18148.57    454.71 o 
  -3   0  12     1395.96     1500.64     73.26 o 
  -2   0  12        4.21       49.12     13.31 o 
  -1   0  12        5.80       22.42     10.65 o 
   0   0  12      529.91      539.87     35.86 o 
   1   0  12     4404.81     4648.91    114.66 o 
   2   0  12    12889.82    14145.38    204.49 o 
   3   0  12       62.43       79.05     15.22 o 
   4   0  12    10129.98     9773.29    755.97 o 
   5   0  12      216.42      196.41     21.50 o 
   6   0  12       11.68       10.34      6.49 o 
   7   0  12     1760.94     1575.80     47.09 o 
  -9   1  12      615.27      378.39     11.73 o 
  -8   1  12      955.30      992.21     27.35 o 
  -7   1  12      636.85      605.79     23.67 o 
  -6   1  12       53.52       49.54      5.49 o 
  -5   1  12     2670.35     2559.86    107.78 o 
  -4   1  12     1904.49     1911.33     35.41 o 
  -3   1  12     4244.99     4259.59    165.09 o 
  -2   1  12     4381.76     4363.55    119.65 o 
  -1   1  12     4119.30     4039.16    115.09 o 
   0   1  12      282.62      242.03     17.00 o 
   1   1  12       70.21       59.92      9.50 o 
   2   1  12      332.33      306.85     20.48 o 
   3   1  12       61.37       70.10     17.97 o 
   4   1  12     1987.63     2165.90     55.41 o 
   5   1  12      234.97      249.94     18.05 o 
   6   1  12      199.14      183.01     13.37 o 
   7   1  12       38.09       49.94      9.78 o 
   8   1  12      745.41      670.53     21.53 o 
  -8   2  12      138.13      125.00      7.02 o 
  -7   2  12     1520.98     1561.95     30.37 o 
  -6   2  12     1991.59     1743.76     37.47 o 
  -5   2  12     3173.98     2845.20     83.14 o 
  -4   2  12      271.88      261.40     12.71 o 
  -3   2  12     1981.97     1859.32     76.41 o 
  -2   2  12     1253.62     1307.99     63.33 o 
  -1   2  12      325.74      383.31     18.11 o 
   0   2  12     1376.44     1341.59     46.58 o 
   1   2  12     2963.63     3423.79    119.67 o 
   2   2  12     3372.82     3543.20    122.86 o 
   3   2  12     7300.42     7735.10    167.79 o 
   4   2  12      145.81      150.63     15.39 o 
   5   2  12     1068.40     1108.45     53.20 o 
   6   2  12       48.51       55.80     12.60 o 
   7   2  12      280.87      268.88     12.34 o 
   8   2  12      636.17      623.62     21.11 o 
  -8   3  12      251.73      265.72     14.07 o 
  -7   3  12        1.54        1.81      3.86 o 
  -6   3  12      286.66      227.48     13.38 o 
  -5   3  12      164.14      141.57     11.16 o 
  -4   3  12     1564.19     1430.27     35.51 o 
  -3   3  12     1280.31     1236.51     38.11 o 
  -2   3  12     1561.43     1378.43     64.62 o 
  -1   3  12       54.66       58.51     10.16 o 
   0   3  12     7160.49     7107.83    107.75 o 
   1   3  12     1152.13     1243.92     75.91 o 
   2   3  12        3.10        4.73      9.00 o 
   3   3  12     1021.70     1050.03     31.16 o 
   4   3  12     1906.39     1815.17     67.32 o 
   5   3  12        8.34       18.02      9.45 o 
   6   3  12      480.46      485.37     43.70 o 
   7   3  12     1832.41     1797.12    126.81 o 
  -8   4  12        0.32        0.72      1.62 o 
  -7   4  12        1.03        7.20      2.83 o 
  -6   4  12     1752.63     1501.10     30.77 o 
  -5   4  12       27.03       27.75      5.02 o 
  -4   4  12       75.01       84.59      6.83 o 
  -3   4  12      329.82      307.44     13.89 o 
  -2   4  12      626.71      609.57     17.04 o 
  -1   4  12      736.60      650.90     32.32 o 
   0   4  12      917.09      940.31     38.30 o 
   1   4  12       17.95       15.36      5.45 o 
   2   4  12       49.69       54.19      7.23 o 
   3   4  12     2970.18     2855.33    172.61 o 
   4   4  12     2249.45     2167.47     46.79 o 
   5   4  12       43.00       42.01      8.96 o 
   6   4  12        5.77       10.83      4.13 o 
   7   4  12       50.91       50.96      5.29 o 
  -7   5  12       28.84       24.16      3.09 o 
  -6   5  12       64.94       58.03      5.63 o 
  -5   5  12      117.12      106.94      8.18 o 
  -4   5  12        6.40        4.51      2.32 o 
  -3   5  12        6.72        9.61      4.70 o 
  -2   5  12      283.29      259.51     11.21 o 
  -1   5  12     2753.64     2671.06     46.02 o 
   0   5  12      658.96      581.24     17.80 o 
   1   5  12      106.37      115.65     11.46 o 
   2   5  12      619.31      587.54     47.56 o 
   3   5  12      360.01      315.97     17.86 o 
   4   5  12      248.68      227.93     14.92 o 
   5   5  12        1.44        8.46      4.28 o 
   6   5  12        3.35        9.75      3.55 o 
   7   5  12      155.90      149.78      6.99 o 
  -6   6  12     1234.90     1145.76     32.13 o 
  -5   6  12       26.19       32.36      6.86 o 
  -4   6  12        7.77       30.69      7.29 o 
  -3   6  12      116.70      125.98      9.82 o 
  -2   6  12     2091.84     1904.96     35.83 o 
  -1   6  12     2170.94     2000.27     36.00 o 
   0   6  12     1084.79     1033.42     25.56 o 
   1   6  12       89.42       84.08      7.42 o 
   2   6  12       19.84       26.90      6.92 o 
   3   6  12     1016.04      955.11     35.31 o 
   4   6  12      185.95      174.33     11.99 o 
   5   6  12      245.44      242.77     12.60 o 
   6   6  12        6.44        5.59      2.66 o 
  -6   7  12      443.63      442.62     16.25 o 
  -5   7  12        0.61        3.27      3.04 o 
  -4   7  12      150.81      142.08      8.55 o 
  -3   7  12     1899.63     1846.90     36.51 o 
  -2   7  12       97.03       96.80      7.88 o 
  -1   7  12     1204.13     1139.21     44.73 o 
   0   7  12      618.06      588.78     29.59 o 
   1   7  12     1007.81      966.30     23.25 o 
   2   7  12       57.40       55.99      5.66 o 
   3   7  12      144.60      145.80     12.40 o 
   4   7  12       90.73       83.12      8.99 o 
   5   7  12      233.91      234.91     12.52 o 
   6   7  12     1863.43     1963.17     25.92 o 
  -5   8  12      580.62      657.36     19.13 o 
  -4   8  12      625.72      614.14     21.24 o 
  -3   8  12      314.92      314.64     11.55 o 
  -2   8  12       19.54       24.01      3.68 o 
  -1   8  12      111.06      108.56      7.39 o 
   0   8  12      199.20      220.97     10.30 o 
   1   8  12     2277.96     2183.59     30.80 o 
   2   8  12     1702.14     1648.19     25.20 o 
   3   8  12      946.01      936.16     25.55 o 
   4   8  12      743.44      718.25     19.55 o 
   5   8  12      286.14      269.97      9.05 o 
  -4   9  12      652.56      751.34     17.59 o 
  -3   9  12      127.14      140.75      9.09 o 
  -2   9  12     1870.08     2029.25     39.40 o 
  -1   9  12     1923.75     2023.25     24.99 o 
   0   9  12      559.13      585.04     13.43 o 
   1   9  12        0.28        2.86      1.51 o 
   2   9  12       13.85       17.17      2.22 o 
   3   9  12      241.27      251.24      9.23 o 
  -2  10  12       21.71       25.36      3.07 o 
  -1  10  12       31.50       39.45      4.25 o 
   0  10  12       84.59       99.69      6.35 o 
   1  10  12      621.90      660.97     14.34 o 
  -8   1  13      112.20      109.84      5.56 o 
  -7   1  13        6.36       11.57      3.96 o 
  -6   1  13      130.86      124.43     16.09 o 
  -5   1  13      232.09      222.99     10.89 o 
  -4   1  13       57.50       76.02      5.16 o 
  -3   1  13     3779.06     3660.43     79.66 o 
  -2   1  13      838.65      843.97     54.19 o 
  -1   1  13     2890.62     2980.29     52.30 o 
   0   1  13      116.52      106.34     11.55 o 
   1   1  13      509.22      505.49     26.80 o 
   2   1  13     1457.38     1485.35     44.80 o 
   3   1  13       16.22       15.43      4.47 o 
   4   1  13       28.06       50.92      8.17 o 
   5   1  13       41.13       55.01     10.93 o 
   6   1  13     1119.43     1071.30     30.50 o 
   7   1  13      249.03      223.91     17.37 o 
  -8   2  13      632.25      576.46     21.14 o 
  -7   2  13       12.98       18.46      3.16 o 
  -6   2  13      359.21      335.62     19.86 o 
  -5   2  13     1856.80     1659.25     37.28 o 
  -4   2  13      175.94      174.29     10.36 o 
  -3   2  13     1443.47     1441.80     67.99 o 
  -2   2  13      268.48      261.11     29.67 o 
  -1   2  13      145.90      123.89     14.62 o 
   0   2  13     2862.23     2733.78     97.89 o 
   1   2  13     4199.18     4630.10    139.96 o 
   2   2  13       35.57       55.73     16.96 o 
   3   2  13      842.99      909.83     26.21 o 
   4   2  13     1404.46     1389.78     39.60 o 
   5   2  13        0.03        5.05      6.45 o 
   6   2  13       52.10       59.01      7.06 o 
   7   2  13       65.55       61.51      5.38 o 
  -8   3  13        0.24        4.76      2.71 o 
  -7   3  13        1.96        4.68      3.87 o 
  -6   3  13      739.87      688.22     21.91 o 
  -5   3  13     1112.05     1082.74     33.58 o 
  -4   3  13     3623.06     3045.82     48.11 o 
  -3   3  13     3213.88     2882.65     78.66 o 
  -2   3  13     3496.56     3416.16    104.38 o 
  -1   3  13        6.02        2.39      4.02 o 
   0   3  13     1973.70     1997.30     58.26 o 
   1   3  13       86.96       97.88     22.88 o 
   2   3  13      767.80      888.31     26.56 o 
   3   3  13     5741.51     5685.82    279.35 o 
   4   3  13      649.45      648.43     25.25 o 
   5   3  13     1363.17     1321.20     52.41 o 
   6   3  13      233.09      217.24     24.48 o 
   7   3  13     1398.98     1406.96     58.04 o 
  -8   4  13      429.14      466.45     12.01 o 
  -7   4  13     2152.62     2091.92     39.21 o 
  -6   4  13      620.71      546.50     17.70 o 
  -5   4  13      136.22      139.34     10.04 o 
  -4   4  13      106.55      104.96      7.38 o 
  -3   4  13       56.91       58.11      7.99 o 
  -2   4  13     3783.68     3420.54     43.80 o 
  -1   4  13     3507.11     3464.00     94.67 o 
   0   4  13      199.96      227.08     12.87 o 
   1   4  13     3282.55     3597.95     73.57 o 
   2   4  13     8246.40     8476.57     93.29 o 
   3   4  13      773.78      740.43     36.12 o 
   4   4  13        3.54        2.72      3.84 o 
   5   4  13       57.18       57.63      7.67 o 
   6   4  13       20.39       25.66      4.88 o 
   7   4  13      884.84      868.02     21.67 o 
  -7   5  13      124.42      129.43      7.41 o 
  -6   5  13      496.76      481.68     14.48 o 
  -5   5  13     3349.83     3213.33     48.17 o 
  -4   5  13     2551.03     2491.80     32.74 o 
  -3   5  13     1905.12     1703.83     34.77 o 
  -2   5  13      157.20      134.41      9.75 o 
  -1   5  13     5834.87     5483.96     75.78 o 
   0   5  13       10.10       13.30      3.22 o 
   1   5  13      475.08      468.28     33.49 o 
   2   5  13     3672.27     3576.46     58.64 o 
   3   5  13       31.89       37.51      6.54 o 
   4   5  13     1632.53     1534.53     36.52 o 
   5   5  13     1558.24     1498.64     33.10 o 
   6   5  13     1245.54     1243.23     24.94 o 
  -6   6  13      461.02      492.21     19.34 o 
  -5   6  13      120.87      117.57     11.15 o 
  -4   6  13      457.85      441.42     17.25 o 
  -3   6  13        0.36        2.01      2.84 o 
  -2   6  13      654.24      588.71     19.66 o 
  -1   6  13     3714.41     3404.43     48.62 o 
   0   6  13     4346.32     4003.42     49.22 o 
   1   6  13      726.52      653.34     19.19 o 
   2   6  13      250.49      239.90     17.48 o 
   3   6  13      407.42      384.13     17.41 o 
   4   6  13       16.80       12.61      4.30 o 
   5   6  13       12.53       16.38      5.65 o 
   6   6  13       44.07       37.98      3.64 o 
  -6   7  13      363.23      404.85     14.10 o 
  -5   7  13      631.81      660.51     22.48 o 
  -4   7  13     1316.66     1279.20     34.68 o 
  -3   7  13     1150.96     1102.16     32.82 o 
  -2   7  13     2410.96     2341.73     60.32 o 
  -1   7  13        0.52        7.06      2.70 o 
   0   7  13      508.26      514.08     16.80 o 
   1   7  13       21.16       25.50      4.00 o 
   2   7  13      126.90      124.43     11.49 o 
   3   7  13     1364.61     1266.83     34.19 o 
   4   7  13      804.43      748.35     23.94 o 
   5   7  13      409.79      397.79     14.83 o 
  -5   8  13      538.46      638.27     17.27 o 
  -4   8  13        0.61        2.72      2.72 o 
  -3   8  13      246.83      224.06     12.01 o 
  -2   8  13       79.06       79.03      6.06 o 
  -1   8  13        1.13        4.51      2.14 o 
   0   8  13     1046.96     1053.37     28.34 o 
   1   8  13      210.83      194.98      8.75 o 
   2   8  13       15.98       19.62      2.84 o 
   3   8  13      337.55      345.50     14.57 o 
   4   8  13      542.50      541.35     15.50 o 
  -4   9  13       30.33       32.46      3.52 o 
  -3   9  13        3.89       11.43      2.95 o 
  -2   9  13      368.68      417.97     12.55 o 
  -1   9  13       68.77       81.92      4.82 o 
   0   9  13       18.65       26.95      2.84 o 
   1   9  13      257.54      259.33      7.91 o 
   2   9  13      113.74      106.35     17.97 o 
   0  10  13       16.89       26.53      2.81 o 
  -8   0  14      446.67      460.12     16.10 o 
  -7   0  14      329.80      358.92     20.39 o 
  -6   0  14     6108.16     5612.53     90.39 o 
  -5   0  14      845.56      798.09     36.16 o 
  -4   0  14     6288.65     6517.82    381.50 o 
  -3   0  14     7366.45     7684.80    177.69 o 
  -2   0  14     1257.54     1200.32     65.94 o 
  -1   0  14    18603.98    17042.72    216.03 o 
   0   0  14     6878.81     6764.02    132.88 o 
   1   0  14     1815.46     1803.82     73.10 o 
   2   0  14      549.46      615.27     55.06 o 
   3   0  14      235.41      335.38    103.47 o 
   4   0  14     1214.29     1175.93     51.43 o 
   5   0  14     1977.32     1880.64     62.21 o 
   6   0  14     1834.80     1721.00     52.74 o 
   7   0  14      685.50      597.34     23.39 o 
  -8   1  14      553.57      592.10     33.49 o 
  -7   1  14     2535.11     2413.22     98.20 o 
  -6   1  14     2759.14     2651.25    195.13 o 
  -5   1  14     1050.58     1011.79     37.96 o 
  -4   1  14     1075.92     1206.73     36.46 o 
  -3   1  14      948.00      986.22     25.08 o 
  -2   1  14      191.70      192.33     26.27 o 
  -1   1  14      243.52      256.70     15.65 o 
   0   1  14      425.46      416.51     28.60 o 
   1   1  14      453.46      477.40     26.24 o 
   2   1  14     6802.96     7873.86    216.29 o 
   3   1  14     2167.67     2364.22     44.26 o 
   4   1  14     1160.78     1149.20     35.83 o 
   5   1  14      572.77      547.29     23.54 o 
   6   1  14     1229.19     1151.86     29.50 o 
   7   1  14       68.41       49.38      7.83 o 
  -8   2  14      369.26      380.10     15.28 o 
  -7   2  14      723.31      747.71     69.38 o 
  -6   2  14      260.79      260.39     15.55 o 
  -5   2  14      856.48      847.38     44.82 o 
  -4   2  14       17.67       17.04      3.56 o 
  -3   2  14      244.30      235.43     10.38 o 
  -2   2  14    14558.05    15360.88    606.41 o 
  -1   2  14     2696.43     2582.38     66.44 o 
   0   2  14     3773.45     3673.98    114.97 o 
   1   2  14      758.75      912.59     55.17 o 
   2   2  14      529.07      590.76     20.72 o 
   3   2  14        1.59       10.12      4.48 o 
   4   2  14      109.51      108.64     10.06 o 
   5   2  14      579.22      572.31     24.49 o 
   6   2  14      599.02      609.35     18.88 o 
   7   2  14      695.57      645.11     26.41 o 
  -8   3  14      391.32      416.95     13.54 o 
  -7   3  14       11.09       22.50      5.21 o 
  -6   3  14     1092.88     1004.18     24.58 o 
  -5   3  14     1694.48     1525.42     33.07 o 
  -4   3  14      390.21      353.17     13.12 o 
  -3   3  14      271.85      271.39     16.71 o 
  -2   3  14     2423.74     2384.96     53.18 o 
  -1   3  14       45.00       55.99      4.88 o 
   0   3  14       69.07       79.02      6.41 o 
   1   3  14     1772.65     1971.61     39.07 o 
   2   3  14      898.93      915.16     26.75 o 
   3   3  14     1273.01     1248.38     34.32 o 
   4   3  14      432.08      404.08     19.05 o 
   5   3  14     1159.03     1154.65     59.20 o 
   6   3  14      654.93      636.13     39.26 o 
   7   3  14       73.82       82.48      4.77 o 
  -7   4  14        1.18        5.57      2.76 o 
  -6   4  14        0.05        2.36      2.31 o 
  -5   4  14        7.46       15.94      3.89 o 
  -4   4  14      695.85      608.36     16.63 o 
  -3   4  14     1776.89     1620.61     47.45 o 
  -2   4  14       15.42       15.45      3.37 o 
  -1   4  14       74.93       79.42      5.08 o 
   0   4  14       12.50       21.85      4.89 o 
   1   4  14     1946.68     1915.72     54.58 o 
   2   4  14      573.86      642.00     25.09 o 
   3   4  14      366.60      362.78     18.69 o 
   4   4  14        8.47       10.56      4.53 o 
   5   4  14      268.21      275.91     17.78 o 
   6   4  14        0.62        4.19      2.74 o 
   7   4  14       14.48       25.80      5.17 o 
  -7   5  14      153.99      145.37      6.91 o 
  -6   5  14        2.51        8.18      2.50 o 
  -5   5  14       74.54       75.97      6.41 o 
  -4   5  14       37.06       37.03      4.13 o 
  -3   5  14       33.85       38.34      7.91 o 
  -2   5  14      910.47      818.46     23.29 o 
  -1   5  14        7.35       10.75      3.62 o 
   0   5  14      300.77      307.56     13.53 o 
   1   5  14      980.12      925.53     64.02 o 
   2   5  14       77.58       59.60      8.23 o 
   3   5  14      331.62      322.60     16.96 o 
   4   5  14      402.34      383.87     17.54 o 
   5   5  14      307.64      289.09     13.65 o 
   6   5  14      605.77      590.40     15.09 o 
  -6   6  14       34.80       33.33      5.01 o 
  -5   6  14       12.48       12.49      2.49 o 
  -4   6  14      301.53      277.97      9.39 o 
  -3   6  14      417.87      426.78     31.20 o 
  -2   6  14      361.50      332.54     14.39 o 
  -1   6  14      449.36      417.34     15.96 o 
   0   6  14        2.89       13.15      3.37 o 
   1   6  14     1986.71     1882.57     47.65 o 
   2   6  14       70.21       79.61     10.23 o 
   3   6  14      206.35      195.25     11.96 o 
   4   6  14        3.84        4.17      4.67 o 
   5   6  14      231.77      225.79      9.97 o 
   6   6  14       91.07       92.61      5.96 o 
  -6   7  14      878.31     1030.16     20.10 o 
  -5   7  14     1175.71     1225.10     28.29 o 
  -4   7  14      215.31      203.79     13.16 o 
  -3   7  14        1.23        3.46      3.39 o 
  -2   7  14        1.30        7.04      2.68 o 
  -1   7  14      272.07      284.43     12.36 o 
   0   7  14      312.03      296.18     12.22 o 
   1   7  14      130.80      134.42      9.28 o 
   2   7  14      171.98      173.02     12.95 o 
   3   7  14        6.45       12.25      4.16 o 
   4   7  14      786.74      788.84     22.72 o 
   5   7  14        0.26        2.12      1.68 o 
  -5   8  14       16.95       27.43      3.35 o 
  -4   8  14      350.09      414.89     15.31 o 
  -3   8  14      445.50      496.23     12.49 o 
  -2   8  14      823.30      904.70     26.80 o 
  -1   8  14     1435.50     1492.80     42.03 o 
   0   8  14      547.61      589.10     29.72 o 
   1   8  14      173.45      183.82      7.95 o 
   2   8  14      204.36      207.02     11.54 o 
   3   8  14       10.69       11.71      2.99 o 
   4   8  14       61.81       59.03      4.70 o 
  -3   9  14     1141.00     1231.91     21.90 o 
  -2   9  14       52.38       61.52      4.46 o 
  -1   9  14      433.65      458.06     10.08 o 
   0   9  14        3.80        6.42      2.56 o 
   1   9  14       51.81       49.86      3.12 o 
   2   9  14      308.58      289.71      9.29 o 
  -8   1  15      587.42      592.40     46.94 o 
  -7   1  15        0.35        5.86      2.64 o 
  -6   1  15       94.41       90.70      7.84 o 
  -5   1  15      155.63      158.43      8.65 o 
  -4   1  15      371.60      413.12     37.67 o 
  -3   1  15      625.56      647.41     16.94 o 
  -2   1  15      847.56      902.30     22.04 o 
  -1   1  15      419.81      390.48     22.27 o 
   0   1  15       29.18       38.80      5.83 o 
   1   1  15       20.16       32.51      6.51 o 
   2   1  15      481.40      498.26     23.08 o 
   3   1  15      208.61      200.49     15.27 o 
   4   1  15      240.83      229.32     16.07 o 
   5   1  15       49.18       46.39      7.31 o 
   6   1  15       10.97       12.63      3.82 o 
   7   1  15      844.18      745.84     23.86 o 
  -8   2  15       44.02       46.03      4.86 o 
  -7   2  15       81.53       84.72      6.08 o 
  -6   2  15      150.76      160.63     10.61 o 
  -5   2  15     1480.68     1340.98     30.04 o 
  -4   2  15       11.09       19.46      4.80 o 
  -3   2  15      181.76      195.48      9.47 o 
  -2   2  15     4718.25     4659.83     91.83 o 
  -1   2  15      362.02      363.54     17.99 o 
   0   2  15      462.69      507.10     17.19 o 
   1   2  15      327.28      383.04     13.91 o 
   2   2  15      219.50      207.49     10.44 o 
   3   2  15       79.07       92.53      9.15 o 
   4   2  15      906.50      923.13     27.09 o 
   5   2  15        4.20       11.08      5.24 o 
   6   2  15       76.71       75.92     11.53 o 
   7   2  15      208.28      203.45     12.86 o 
  -8   3  15      382.29      406.13     11.27 o 
  -7   3  15     2050.46     2037.36     37.69 o 
  -6   3  15     1391.14     1329.63     38.02 o 
  -5   3  15      258.61      273.19     13.34 o 
  -4   3  15      167.74      169.57      8.89 o 
  -3   3  15      179.30      186.12     11.16 o 
  -2   3  15      119.80      137.55      7.52 o 
  -1   3  15     1390.96     1389.11     26.87 o 
   0   3  15     1082.57     1152.68     24.07 o 
   1   3  15     3995.76     4331.07     47.53 o 
   2   3  15     1603.07     1679.57     53.37 o 
   3   3  15      787.95      732.25     25.16 o 
   4   3  15      137.06      134.95     10.67 o 
   5   3  15       52.38       64.54      7.27 o 
   6   3  15      741.90      732.52     17.70 o 
   7   3  15       78.74       66.44      7.10 o 
  -7   4  15      251.53      270.32     11.40 o 
  -6   4  15      236.70      226.74      9.85 o 
  -5   4  15      665.12      641.08     18.84 o 
  -4   4  15     4786.58     4098.78     65.42 o 
  -3   4  15     3650.99     3155.74     65.43 o 
  -2   4  15     1280.42     1197.85     40.07 o 
  -1   4  15      896.71      981.63     24.09 o 
   0   4  15     1967.60     1885.28     58.97 o 
   1   4  15     1141.57     1194.10     39.05 o 
   2   4  15     1042.27     1051.34     31.18 o 
   3   4  15      191.67      244.94     40.97 o 
   4   4  15        9.23        9.97      4.13 o 
   5   4  15      710.33      705.44     20.76 o 
   6   4  15      450.29      432.11     12.78 o 
  -6   5  15     2185.07     2300.54     40.16 o 
  -5   5  15      781.87      737.33     32.42 o 
  -4   5  15      281.71      248.04      9.56 o 
  -3   5  15      551.80      490.57     24.60 o 
  -2   5  15      258.12      233.50     12.21 o 
  -1   5  15     1720.84     1620.30     31.56 o 
   0   5  15     4817.29     4610.55    118.82 o 
   1   5  15     1729.81     1574.44    122.57 o 
   2   5  15     6425.60     6057.39     75.52 o 
   3   5  15     3749.24     3592.02     53.70 o 
   4   5  15      951.90      943.56     25.35 o 
   5   5  15      364.32      352.86     13.48 o 
   6   5  15        5.42        6.37      1.89 o 
  -6   6  15      106.74      118.13      8.07 o 
  -5   6  15      700.60      715.27     35.17 o 
  -4   6  15     1484.61     1438.71     25.37 o 
  -3   6  15     5562.18     5073.51     56.20 o 
  -2   6  15      817.42      801.96     21.35 o 
  -1   6  15      397.78      376.42     17.23 o 
   0   6  15       13.78       18.10      8.05 o 
   1   6  15     1346.82     1351.95     39.15 o 
   2   6  15      517.95      498.72     23.45 o 
   3   6  15      166.86      159.93     10.24 o 
   4   6  15      482.43      474.41     15.45 o 
   5   6  15      275.62      266.38     18.43 o 
  -5   7  15      478.13      588.07     17.89 o 
  -4   7  15        7.89       13.34      3.83 o 
  -3   7  15       33.76       42.92      4.53 o 
  -2   7  15       74.99       85.91      8.98 o 
  -1   7  15       74.18       83.79      6.51 o 
   0   7  15      722.62      711.94     17.72 o 
   1   7  15     3053.81     2816.85     50.52 o 
   2   7  15      737.58      751.00     25.02 o 
   3   7  15      706.09      698.03     22.08 o 
   4   7  15       52.94       69.51      6.34 o 
  -4   8  15      557.75      655.53     17.19 o 
  -3   8  15       56.85       56.39      5.98 o 
  -2   8  15     1526.89     1568.13     30.44 o 
  -1   8  15      305.33      322.57     10.56 o 
   0   8  15        7.26        9.09      2.09 o 
   1   8  15      331.35      318.40     14.10 o 
   2   8  15      584.19      588.91     17.78 o 
   3   8  15      279.49      285.24     10.89 o 
  -3   9  15        3.33        8.34      2.01 o 
  -2   9  15      119.55      120.84      6.90 o 
  -1   9  15        0.08        5.08      1.60 o 
   0   9  15       18.70       19.15      2.67 o 
   1   9  15      411.47      417.15     10.84 o 
  -8   0  16      109.81       98.38      6.30 o 
  -7   0  16     2473.15     2572.26     45.79 o 
  -6   0  16     3063.43     3005.60     58.34 o 
  -5   0  16     2261.70     2290.43     56.82 o 
  -4   0  16      244.78      275.10     21.21 o 
  -3   0  16    17299.69    16942.67    167.60 o 
  -2   0  16     1599.40     1552.61     40.59 o 
  -1   0  16      895.80      939.92     82.08 o 
   0   0  16     1668.52     1844.98     47.72 o 
   1   0  16      877.37      946.13     53.50 o 
   2   0  16     3093.34     3039.62     83.77 o 
   3   0  16     3867.22     3918.41     93.02 o 
   4   0  16     5375.03     5318.67    103.92 o 
   5   0  16       21.21       22.55      7.39 o 
   6   0  16     1723.82     1524.04     40.38 o 
  -8   1  16      529.36      601.56     15.41 o 
  -7   1  16      230.99      230.92      9.44 o 
  -6   1  16      195.46      188.48     10.28 o 
  -5   1  16      280.99      297.05     14.32 o 
  -4   1  16      407.85      431.33     45.96 o 
  -3   1  16     1961.67     1941.73     49.18 o 
  -2   1  16     1550.54     1529.11     29.48 o 
  -1   1  16     3912.20     3747.26    129.51 o 
   0   1  16     3859.16     4201.97     66.11 o 
   1   1  16     3244.25     3315.05     65.52 o 
   2   1  16      766.51      837.88     30.48 o 
   3   1  16       21.40       28.72     11.14 o 
   4   1  16       95.61      108.45     10.89 o 
   5   1  16      398.71      371.26     17.15 o 
   6   1  16      413.70      379.42     21.21 o 
  -8   2  16      866.09      969.30     17.61 o 
  -7   2  16      172.30      191.91     11.75 o 
  -6   2  16     1228.47     1321.09    132.18 o 
  -5   2  16     2001.40     1984.61     67.14 o 
  -4   2  16     7112.47     6574.60     68.33 o 
  -3   2  16        1.23        4.57      4.13 o 
  -2   2  16      629.69      635.60     19.68 o 
  -1   2  16      248.28      258.66     11.09 o 
   0   2  16       26.60       34.28      3.90 o 
   1   2  16     4219.64     4100.75     59.77 o 
   2   2  16      114.47      114.38      8.28 o 
   3   2  16     1602.27     1643.71     35.91 o 
   4   2  16      163.93      189.90     11.74 o 
   5   2  16     2822.68     2951.19     73.11 o 
   6   2  16       34.01       33.35      7.50 o 
  -7   3  16      616.65      612.76     18.50 o 
  -6   3  16        9.80       11.35      2.85 o 
  -5   3  16      571.07      533.48     17.16 o 
  -4   3  16      180.23      167.28      8.49 o 
  -3   3  16      116.45      112.60      8.40 o 
  -2   3  16     1248.31     1262.82     52.67 o 
  -1   3  16      560.68      616.19     18.28 o 
   0   3  16       20.05       36.27      5.88 o 
   1   3  16      189.84      176.89     10.16 o 
   2   3  16      331.62      341.74     17.24 o 
   3   3  16      355.30      398.13     17.82 o 
   4   3  16      828.17      819.99     23.80 o 
   5   3  16       76.53       95.44      7.42 o 
   6   3  16        3.14        5.60      2.01 o 
  -7   4  16      163.17      140.70      7.28 o 
  -6   4  16        4.89        7.95      2.32 o 
  -5   4  16      585.42      578.11     35.33 o 
  -4   4  16      580.88      501.05     13.77 o 
  -3   4  16       52.56       48.69      5.64 o 
  -2   4  16       93.57       89.27     11.23 o 
  -1   4  16       70.97       90.22      8.22 o 
   0   4  16      558.55      546.25     16.93 o 
   1   4  16      932.20      987.02     29.39 o 
   2   4  16      911.02      925.69     28.18 o 
   3   4  16      212.23      215.85     13.22 o 
   4   4  16      152.67      148.50     11.34 o 
   5   4  16       94.61       92.27      7.65 o 
   6   4  16       83.65       70.32      4.23 o 
  -6   5  16       20.53       24.32      2.78 o 
  -5   5  16       71.84       64.82      5.24 o 
  -4   5  16        3.49        3.88      2.43 o 
  -3   5  16       49.03       53.92      5.91 o 
  -2   5  16       59.72       58.42      8.87 o 
  -1   5  16       88.61       85.04      7.17 o 
   0   5  16      318.38      319.89     26.99 o 
   1   5  16       71.06       77.87      8.36 o 
   2   5  16      257.65      259.62     14.31 o 
   3   5  16      594.48      627.41     20.87 o 
   4   5  16       95.52       98.30      7.71 o 
   5   5  16        5.47        5.37      2.36 o 
  -6   6  16       55.50       66.43      5.32 o 
  -5   6  16      557.61      593.38     45.74 o 
  -4   6  16      579.99      579.89     25.77 o 
  -3   6  16        8.26       14.93      2.64 o 
  -2   6  16      204.19      213.48     14.96 o 
  -1   6  16      177.56      182.74      9.66 o 
   0   6  16        1.99        2.58      3.82 o 
   1   6  16     1417.44     1327.39     37.47 o 
   2   6  16      105.00      114.03     10.95 o 
   3   6  16       60.37       53.15      5.68 o 
   4   6  16       77.17       79.35      5.85 o 
   5   6  16       83.11       89.86      6.11 o 
  -5   7  16      226.53      233.15      9.68 o 
  -4   7  16        3.40       13.19      3.45 o 
  -3   7  16        0.39        3.99      2.07 o 
  -2   7  16      791.92      773.21     24.53 o 
  -1   7  16     1182.54     1177.16     31.14 o 
   0   7  16       43.94       44.72      4.29 o 
   1   7  16       38.74       43.15      6.41 o 
   2   7  16      565.15      554.28     19.73 o 
   3   7  16      192.82      192.47     10.65 o 
   4   7  16      287.48      292.77     10.84 o 
  -4   8  16      355.71      412.72     11.58 o 
  -3   8  16      422.16      451.52     14.33 o 
  -2   8  16      202.56      216.36      7.82 o 
  -1   8  16        2.81        5.48      2.54 o 
   0   8  16      109.67      115.67      8.11 o 
   1   8  16      344.20      348.64     13.38 o 
   2   8  16     1033.80     1076.26     21.50 o 
   3   8  16      286.44      289.38      9.38 o 
  -1   9  16      213.99      223.86      8.19 o 
  -7   1  17      205.23      229.07     12.98 o 
  -6   1  17      125.57      138.55      8.33 o 
  -5   1  17      815.79      847.61     54.14 o 
  -4   1  17      745.74      796.15     73.95 o 
  -3   1  17       30.28       39.33      4.01 o 
  -2   1  17     1560.22     1590.46     36.82 o 
  -1   1  17     1335.10     1365.39     75.60 o 
   0   1  17       43.55       69.91      9.05 o 
   1   1  17       47.48       37.63      9.55 o 
   2   1  17      137.84      181.92     14.02 o 
   3   1  17       19.41       20.53      5.74 o 
   4   1  17     1157.74     1128.67     31.90 o 
   5   1  17     1115.57     1017.51     25.43 o 
   6   1  17        1.56        5.39      3.78 o 
  -7   2  17     1309.82     1272.37     26.37 o 
  -6   2  17      388.09      365.77     17.79 o 
  -5   2  17       29.27       27.38      6.35 o 
  -4   2  17      980.76      951.75     35.71 o 
  -3   2  17        3.38        3.49      2.42 o 
  -2   2  17     4227.89     4036.91     47.37 o 
  -1   2  17     1234.91     1288.30     26.01 o 
   0   2  17      306.56      332.41     26.04 o 
   1   2  17      282.85      275.37     12.37 o 
   2   2  17     2463.05     2563.51     48.17 o 
   3   2  17      350.55      373.74     28.61 o 
   4   2  17       48.24       55.70     11.91 o 
   5   2  17       71.49       60.99     10.76 o 
   6   2  17      168.55      149.11     11.96 o 
  -7   3  17        4.25        7.08      2.46 o 
  -6   3  17      136.67      141.58     10.44 o 
  -5   3  17       20.06       21.33      3.58 o 
  -4   3  17     2718.94     2801.14     89.57 o 
  -3   3  17     1323.55     1267.00     40.23 o 
  -2   3  17     2117.39     2109.74     38.96 o 
  -1   3  17     1959.99     1936.96     47.45 o 
   0   3  17     2053.46     2104.45     33.54 o 
   1   3  17      130.73      129.04      8.55 o 
   2   3  17      483.03      457.03     18.75 o 
   3   3  17     1108.16     1114.96     27.64 o 
   4   3  17      870.98      864.49     22.25 o 
   5   3  17      796.24      813.94     17.89 o 
   6   3  17      119.33      106.81      9.77 o 
  -6   4  17     1778.18     1714.44     30.80 o 
  -5   4  17      792.38      842.91     31.23 o 
  -4   4  17       39.68       40.34      3.96 o 
  -3   4  17       11.18       11.19      2.93 o 
  -2   4  17      197.62      167.45     14.80 o 
  -1   4  17      449.36      441.37     21.96 o 
   0   4  17     1473.90     1477.39     26.85 o 
   1   4  17     1212.48     1208.92     31.31 o 
   2   4  17      105.55      102.85      9.26 o 
   3   4  17     1979.86     1942.43     35.84 o 
   4   4  17     1018.37      999.86     29.46 o 
   5   4  17      799.38      777.47     16.37 o 
  -6   5  17      104.93      101.11      5.83 o 
  -5   5  17      437.96      478.14     29.30 o 
  -4   5  17      284.43      287.59     11.68 o 
  -3   5  17     3842.77     3953.98     96.56 o 
  -2   5  17     2312.25     2326.18     51.05 o 
  -1   5  17     1049.13     1075.10     35.45 o 
   0   5  17      217.76      218.89     16.19 o 
   1   5  17      979.00      979.85     60.97 o 
   2   5  17       25.54       29.35      4.98 o 
   3   5  17      468.40      462.05     16.50 o 
   4   5  17      774.91      750.35     18.25 o 
   5   5  17       25.83       28.38      3.00 o 
  -5   6  17     1112.37     1137.06     82.92 o 
  -4   6  17        1.47        7.77      3.67 o 
  -3   6  17       47.68       49.59      4.57 o 
  -2   6  17       60.33       72.82      8.69 o 
  -1   6  17        0.81        8.49      3.82 o 
   0   6  17     1880.92     1857.69     42.70 o 
   1   6  17      325.43      318.17     17.23 o 
   2   6  17      602.40      585.23     21.97 o 
   3   6  17       55.73       59.69      5.18 o 
   4   6  17     1348.28     1385.07     26.01 o 
  -4   7  17      982.45     1198.23     23.38 o 
  -3   7  17      731.15      773.32     27.66 o 
  -2   7  17     1512.18     1533.71     31.99 o 
  -1   7  17     1364.49     1365.96     31.34 o 
   0   7  17      611.85      610.17     20.90 o 
   1   7  17        3.64        4.53      2.59 o 
   2   7  17        0.37        2.80      2.37 o 
   3   7  17      243.90      229.86     10.24 o 
  -3   8  17        2.32        4.63      1.74 o 
  -2   8  17       44.97       49.49      3.20 o 
  -1   8  17      948.32      965.67     20.28 o 
   0   8  17      217.24      211.80      9.66 o 
   1   8  17     1122.31     1101.21     20.80 o 
   2   8  17      261.02      272.48      9.22 o 
  -7   0  18      401.65      449.09     14.06 o 
  -6   0  18       39.02       53.84      6.94 o 
  -5   0  18      601.60      623.41     25.64 o 
  -4   0  18       15.80       25.03      6.50 o 
  -3   0  18      946.42      934.52     36.64 o 
  -2   0  18     3129.30     2998.84     70.76 o 
  -1   0  18      606.15      579.06     32.81 o 
   0   0  18     5797.84     5659.25    107.64 o 
   1   0  18     1385.30     1483.89     55.38 o 
   2   0  18     1473.05     1494.48     54.65 o 
   3   0  18     1828.96     1758.34     56.62 o 
   4   0  18      511.23      457.30     26.53 o 
   5   0  18        3.76       13.36      4.78 o 
  -7   1  18      220.53      244.35     10.68 o 
  -6   1  18      953.84     1055.26     65.02 o 
  -5   1  18     4150.33     4510.85    225.43 o 
  -4   1  18     1014.11     1123.30     86.55 o 
  -3   1  18      531.01      653.61     20.86 o 
  -2   1  18      180.08      181.43     12.25 o 
  -1   1  18       15.20       39.08      6.67 o 
   0   1  18      244.36      235.50     12.51 o 
   1   1  18      304.61      325.54     25.59 o 
   2   1  18      226.69      230.26     15.05 o 
   3   1  18      181.28      181.45     13.08 o 
   4   1  18     1467.10     1390.25     54.56 o 
   5   1  18      188.97      186.29      9.59 o 
   6   1  18       33.17       29.59      4.66 o 
  -7   2  18      296.83      317.57     11.41 o 
  -6   2  18      593.26      590.29     20.48 o 
  -5   2  18       42.12       41.83      7.15 o 
  -4   2  18       36.77       47.76      8.20 o 
  -3   2  18      479.08      466.66     17.13 o 
  -2   2  18      307.13      283.06     11.56 o 
  -1   2  18     3464.08     3342.65     47.40 o 
   0   2  18     1551.82     1619.47     43.05 o 
   1   2  18     3351.77     3459.24     66.09 o 
   2   2  18      714.19      707.09     25.22 o 
   3   2  18     1402.85     1399.17     52.00 o 
   4   2  18      401.16      405.71     26.11 o 
   5   2  18       36.00       29.87      7.14 o 
   6   2  18      990.34      867.53     22.73 o 
  -7   3  18      345.61      404.66     10.95 o 
  -6   3  18      511.87      503.52     17.38 o 
  -5   3  18       78.23       84.82      8.91 o 
  -4   3  18     4134.13     4039.77     66.14 o 
  -3   3  18     1356.03     1377.15     39.72 o 
  -2   3  18      549.80      542.45     17.28 o 
  -1   3  18      158.24      151.23     11.47 o 
   0   3  18      299.73      298.67     12.32 o 
   1   3  18      187.45      162.85      8.94 o 
   2   3  18     1411.35     1464.31     31.19 o 
   3   3  18     2365.55     2292.19     36.23 o 
   4   3  18        2.00        6.22      2.53 o 
   5   3  18      151.92      147.09     13.16 o 
  -6   4  18       88.17       82.60      6.24 o 
  -5   4  18       39.58       45.18      6.59 o 
  -4   4  18      614.20      646.96     24.39 o 
  -3   4  18      446.97      449.63     22.38 o 
  -2   4  18       84.25      101.13     10.99 o 
  -1   4  18     1242.24     1222.19     28.56 o 
   0   4  18     1143.88     1129.25     22.45 o 
   1   4  18        0.93       10.13      3.74 o 
   2   4  18      260.14      273.23     13.49 o 
   3   4  18      731.43      716.01     19.68 o 
   4   4  18      378.00      382.25     14.08 o 
   5   4  18      383.25      346.43      8.53 o 
  -5   5  18       15.43       18.45      3.78 o 
  -4   5  18      125.99      140.48     10.15 o 
  -3   5  18      220.54      229.49      7.96 o 
  -2   5  18       39.91       47.50      4.82 o 
  -1   5  18      285.00      288.11     17.54 o 
   0   5  18      432.81      420.33     21.16 o 
   1   5  18        9.99       15.39      7.60 o 
   2   5  18       56.65       61.44      6.22 o 
   3   5  18      528.18      494.59     20.15 o 
   4   5  18        3.76        9.17      2.47 o 
  -5   6  18       64.10       77.78      5.03 o 
  -4   6  18       95.63      117.87     16.25 o 
  -3   6  18      139.20      136.59      5.38 o 
  -2   6  18       21.63       29.16      3.76 o 
  -1   6  18     1133.92     1156.18     31.29 o 
   0   6  18      601.49      626.72     23.02 o 
   1   6  18       12.51       13.05      3.89 o 
   2   6  18       16.43       18.41      4.08 o 
   3   6  18      137.21      128.86      8.39 o 
   4   6  18        0.02        4.92      1.83 o 
  -3   7  18     1003.92     1104.30     21.22 o 
  -2   7  18       31.59       28.30      2.95 o 
  -1   7  18        9.76       14.02      3.51 o 
   0   7  18        0.41        3.35      2.46 o 
   1   7  18      244.02      232.35     11.28 o 
   2   7  18      723.66      721.09     18.04 o 
   3   7  18       38.34       43.01      3.84 o 
  -1   8  18      639.66      721.73     15.15 o 
   0   8  18      768.70      807.30     15.93 o 
   1   8  18      128.68      133.69      6.09 o 
  -6   1  19      324.40      383.15     12.58 o 
  -5   1  19      254.16      274.65     11.26 o 
  -4   1  19        1.63        8.81      2.99 o 
  -3   1  19      218.49      204.93      9.38 o 
  -2   1  19       14.06       11.59      4.34 o 
  -1   1  19       50.60       61.09      7.77 o 
   0   1  19      189.61      209.62     16.60 o 
   1   1  19       15.14       38.83      6.79 o 
   2   1  19      631.96      625.95     23.11 o 
   3   1  19      142.24      130.46     10.23 o 
   4   1  19      341.72      348.34     14.36 o 
   5   1  19      460.75      450.26     19.65 o 
  -6   2  19        9.94        8.79      3.04 o 
  -5   2  19       17.72       15.40      4.51 o 
  -4   2  19     1559.69     1618.84     41.38 o 
  -3   2  19      218.67      235.69     11.46 o 
  -2   2  19        2.53        4.06      2.34 o 
  -1   2  19     1184.57     1150.49     44.47 o 
   0   2  19     4341.38     4308.97     62.60 o 
   1   2  19      544.59      558.62     22.14 o 
   2   2  19       16.57       20.43      3.70 o 
   3   2  19       29.05       28.48      4.84 o 
   4   2  19      342.69      351.32     21.87 o 
   5   2  19     1206.64     1067.13     30.43 o 
  -6   3  19     1736.11     1901.70     29.82 o 
  -5   3  19      909.62      930.77     25.77 o 
  -4   3  19      910.49      923.23     29.63 o 
  -3   3  19      660.73      701.76     26.11 o 
  -2   3  19       87.07      109.48      9.63 o 
  -1   3  19     1987.12     1966.42     29.12 o 
   0   3  19      566.81      564.75     15.83 o 
   1   3  19     1708.68     1755.53     26.80 o 
   2   3  19        9.25       14.58      5.78 o 
   3   3  19     1667.18     1671.28     27.42 o 
   4   3  19       78.98       72.53     10.08 o 
   5   3  19      671.83      625.60     21.97 o 
  -6   4  19      661.93      763.84     15.29 o 
  -5   4  19      826.86      858.15     21.60 o 
  -4   4  19       41.81       47.16      6.48 o 
  -3   4  19     2026.24     1974.89     42.85 o 
  -2   4  19     2709.44     2725.31     51.74 o 
  -1   4  19     2058.06     1995.68     34.07 o 
   0   4  19       61.21       58.90      5.75 o 
   1   4  19      220.61      227.34     11.81 o 
   2   4  19        2.08       13.88      3.46 o 
   3   4  19      316.35      314.31     11.41 o 
   4   4  19     1346.49     1250.34     35.69 o 
  -5   5  19     2940.62     3057.83     31.89 o 
  -4   5  19      484.32      486.08     10.81 o 
  -3   5  19       12.88       14.46      2.88 o 
  -2   5  19      624.74      680.90     24.33 o 
  -1   5  19       21.78       38.43      6.55 o 
   0   5  19      996.26     1024.39     30.33 o 
   1   5  19     1750.76     1807.45     38.72 o 
   2   5  19     2848.04     2802.93     83.77 o 
   3   5  19       51.44       52.78      4.52 o 
   4   5  19      896.99      840.90     34.07 o 
  -4   6  19      629.05      591.29     12.24 o 
  -3   6  19      296.55      304.85      7.68 o 
  -2   6  19     1291.32     1326.61     18.71 o 
  -1   6  19      659.36      683.73     21.94 o 
   0   6  19      561.93      542.88     19.52 o 
   1   6  19        5.26        8.77      3.19 o 
   2   6  19       36.66       43.07      5.01 o 
   3   6  19      228.90      233.44      9.25 o 
  -2   7  19       33.73       38.40      2.62 o 
  -1   7  19      581.12      629.02     16.86 o 
   0   7  19      260.24      277.82     11.23 o 
   1   7  19      207.94      230.41      9.61 o 
   2   7  19      337.76      352.98     10.39 o 
  -6   0  20        8.22       12.89      2.69 o 
  -5   0  20     2218.70     2419.13     39.81 o 
  -4   0  20     4376.63     4754.23     66.02 o 
  -3   0  20     2066.75     2127.63     36.41 o 
  -2   0  20      719.31      706.23     31.56 o 
  -1   0  20     1853.38     1813.97     53.47 o 
   0   0  20        8.06       10.42      5.21 o 
   1   0  20     1238.55     1293.87     45.95 o 
   2   0  20     1327.33     1234.25     43.14 o 
   3   0  20      333.88      301.74     19.76 o 
   4   0  20     1722.12     1394.13     35.95 o 
  -6   1  20      201.22      211.12      9.80 o 
  -5   1  20        2.90        6.87      2.17 o 
  -4   1  20       62.65       74.74      5.92 o 
  -3   1  20      208.81      227.16      9.04 o 
  -2   1  20     3050.10     2845.45     44.31 o 
  -1   1  20     1661.85     1576.54     35.00 o 
   0   1  20     1659.80     1519.74     35.02 o 
   1   1  20      640.48      643.78     31.14 o 
   2   1  20     1569.81     1572.53     34.07 o 
   3   1  20      419.36      429.57     16.38 o 
   4   1  20       21.11       23.20      2.84 o 
   5   1  20       10.79        9.87      3.20 o 
  -6   2  20     1420.49     1662.03     26.43 o 
  -5   2  20      694.00      741.14     22.20 o 
  -4   2  20      790.67      873.59     28.22 o 
  -3   2  20     1079.48     1126.90     34.81 o 
  -2   2  20     2693.07     2654.20     41.61 o 
  -1   2  20      516.23      498.91     19.24 o 
   0   2  20        0.11       -1.15      4.26 o 
   1   2  20      117.86      110.38     10.44 o 
   2   2  20      927.09      931.48     24.85 o 
   3   2  20      965.34      941.44     35.57 o 
   4   2  20      620.54      580.53     24.22 o 
   5   2  20        0.40        3.62      2.62 o 
  -6   3  20      579.04      658.52     14.57 o 
  -5   3  20        6.59        8.71      2.95 o 
  -4   3  20       75.85       91.72      8.98 o 
  -3   3  20      879.47      864.30     26.09 o 
  -2   3  20      126.55      118.77      7.81 o 
  -1   3  20       75.14       69.18      5.37 o 
   0   3  20       24.51       30.14      5.80 o 
   1   3  20      663.17      646.64     14.81 o 
   2   3  20      215.74      199.88      9.36 o 
   3   3  20      320.75      282.29     18.51 o 
   4   3  20      656.86      600.16     23.19 o 
  -5   4  20       55.67       57.07      4.99 o 
  -4   4  20       32.37       39.75      5.48 o 
  -3   4  20     1148.89     1164.26     21.02 o 
  -2   4  20      284.45      306.25     16.06 o 
  -1   4  20        3.78       12.85      5.58 o 
   0   4  20      129.80      126.24      8.10 o 
   1   4  20      152.08      162.75      9.17 o 
   2   4  20       90.76       87.47      6.11 o 
   3   4  20      972.10      904.94     45.41 o 
   4   4  20        0.16        4.26      2.81 o 
  -4   5  20       24.37       23.73      3.49 o 
  -3   5  20        0.63        3.28      1.73 o 
  -2   5  20       89.25       87.22      8.15 o 
  -1   5  20      117.66      124.07      9.74 o 
   0   5  20        2.92        8.32      3.20 o 
   1   5  20      419.95      405.38     23.02 o 
   2   5  20      499.64      480.34     15.55 o 
   3   5  20        7.32        8.38      1.97 o 
  -3   6  20      710.13      731.65     14.26 o 
  -2   6  20      246.60      278.38     11.44 o 
  -1   6  20      201.73      208.84     10.68 o 
   0   6  20      171.01      200.32     10.35 o 
   1   6  20      544.92      569.10     16.19 o 
   2   6  20       29.31       33.10      3.58 o 
  -1   7  20       33.44       35.39      3.53 o 
   0   7  20      990.16     1066.95     17.92 o 
  -5   1  21      249.08      287.29     12.20 o 
  -4   1  21       14.40       21.08      4.64 o 
  -3   1  21      105.08      125.97     10.86 o 
  -2   1  21      719.96      707.88     20.64 o 
  -1   1  21      183.24      169.76     11.01 o 
   0   1  21      455.67      431.49     17.29 o 
   1   1  21        2.03        4.28      3.09 o 
   2   1  21      461.91      447.68     16.65 o 
   3   1  21     1468.86     1402.07     25.45 o 
   4   1  21      582.33      542.38     19.54 o 
  -5   2  21      272.95      281.42     12.00 o 
  -4   2  21       12.23       17.51      4.39 o 
  -3   2  21        5.43       11.48      4.32 o 
  -2   2  21      528.14      496.19     23.76 o 
  -1   2  21      665.88      626.97     19.79 o 
   0   2  21     1682.47     1643.21     32.40 o 
   1   2  21      331.12      331.72     14.50 o 
   2   2  21       45.71       47.17      5.47 o 
   3   2  21      117.56      100.31     10.74 o 
   4   2  21      240.56      228.12     12.81 o 
  -5   3  21      257.27      299.24     11.16 o 
  -4   3  21      266.16      287.20     13.80 o 
  -3   3  21     1595.93     1693.32     36.86 o 
  -2   3  21      366.71      391.61     12.18 o 
  -1   3  21      446.70      443.67     28.31 o 
   0   3  21      180.52      177.49      8.11 o 
   1   3  21     1060.41     1069.68     28.72 o 
   2   3  21      109.03      122.21     11.95 o 
   3   3  21      163.90      158.90     12.16 o 
   4   3  21     1282.35     1125.10     25.48 o 
  -4   4  21     1222.83     1306.21     24.81 o 
  -3   4  21      220.39      247.66     12.71 o 
  -2   4  21       70.85       79.63      7.17 o 
  -1   4  21      129.76      146.47     14.61 o 
   0   4  21       22.65       27.66      4.00 o 
   1   4  21      996.34      917.51     84.91 o 
   2   4  21     2114.54     2025.18     27.21 o 
  -3   5  21      578.22      612.20     15.99 o 
  -2   5  21     1620.05     1734.12     71.27 o 
  -1   5  21     2863.28     3167.17     41.79 o 
   0   5  21     1623.43     1764.53     29.82 o 
   1   5  21        3.86       10.34      3.98 o 
   2   5  21      242.82      233.23     14.85 o 
  -1   6  21       30.59       38.11      7.43 o 
   0   6  21      482.19      516.14     13.42 o 
   1   6  21      865.07      935.47     16.04 o 
  -4   0  22      385.51      409.11     13.78 o 
  -3   0  22      449.42      462.12     17.53 o 
  -2   0  22      662.53      668.96     42.26 o 
  -1   0  22     1608.93     1576.42     42.26 o 
   0   0  22     2869.09     2676.44     55.14 o 
   1   0  22      434.14      423.59     21.46 o 
   2   0  22     2912.45     2666.39     50.35 o 
   3   0  22     1100.42      982.53     25.68 o 
  -5   1  22      461.91      505.19     12.66 o 
  -4   1  22     1649.46     1691.56     29.84 o 
  -3   1  22     2228.85     2302.65     39.99 o 
  -2   1  22      365.00      345.97     13.24 o 
  -1   1  22      146.57      144.35      9.12 o 
   0   1  22      277.01      272.18     12.34 o 
   1   1  22        3.25        7.37      3.18 o 
   2   1  22      127.54      122.56      7.69 o 
   3   1  22      396.06      331.79     19.87 o 
  -5   2  22      183.43      207.00      8.17 o 
  -4   2  22      340.15      371.47     14.09 o 
  -3   2  22      416.31      429.91     17.37 o 
  -2   2  22      137.11      135.33     11.16 o 
  -1   2  22     1111.14     1069.40     22.90 o 
   0   2  22      362.69      339.35     13.18 o 
   1   2  22     2940.72     2835.07    103.03 o 
   2   2  22       85.24       84.55      5.77 o 
   3   2  22      140.30      121.62      9.47 o 
  -4   3  22       73.74       86.43      6.47 o 
  -3   3  22      122.03      125.36      9.07 o 
  -2   3  22      716.63      715.05     22.04 o 
  -1   3  22      862.90      829.02     26.71 o 
   0   3  22      316.86      286.15     16.22 o 
   1   3  22       21.21       23.09      5.15 o 
   2   3  22        5.36        5.62      3.71 o 
   3   3  22       41.51       37.26      5.18 o 
  -4   4  22       31.24       34.37      3.43 o 
  -3   4  22      294.98      302.68     12.05 o 
  -2   4  22      401.46      439.74     15.85 o 
  -1   4  22       84.77      104.05      6.64 o 
   0   4  22      680.87      677.51     50.28 o 
   1   4  22       21.90       20.38      4.37 o 
   2   4  22       64.86       67.15      6.37 o 
  -2   5  22       56.85       55.44      4.57 o 
  -1   5  22      444.72      490.77     12.68 o 
   0   5  22      265.29      276.37      9.17 o 
  -4   1  23      230.14      227.68      8.42 o 
  -3   1  23       88.93      111.59      7.41 o 
  -2   1  23        3.80        8.86      2.33 o 
  -1   1  23       44.90       51.02      5.00 o 
   0   1  23       73.41       66.90      5.68 o 
   1   1  23     1256.46     1155.34     21.13 o 
   2   1  23       15.58       15.10      2.64 o 
   3   1  23       66.90       58.61      5.18 o 
  -4   2  23       97.92      115.76      6.16 o 
  -3   2  23      149.59      167.04      9.07 o 
  -2   2  23     2182.23     2197.18     35.53 o 
  -1   2  23       31.99       35.85      5.74 o 
   0   2  23        2.71        8.98      2.66 o 
   1   2  23      266.64      248.91      9.15 o 
   2   2  23      831.56      767.86     22.05 o 
   3   2  23       58.77       60.48      5.06 o 
  -3   3  23      222.58      248.77     10.49 o 
  -2   3  23      146.69      175.24      9.76 o 
  -1   3  23       56.06       58.70      5.97 o 
   0   3  23      469.89      405.85     15.70 o 
   1   3  23      515.59      442.19     16.12 o 
   2   3  23     2207.84     1856.54     29.87 o 
  -3   4  23     1336.65     1340.74     19.45 o 
  -2   4  23      103.77      112.74      6.83 o 
  -1   0  24       35.52       43.01      5.68 o 
   0   0  24     1878.35     1774.73     32.89 o 
   1   0  24        1.59        4.23      2.42 o 
   2   0  24       17.45       13.16      2.53 o 
  -2   1  24        4.68        8.48      2.17 o 
  -1   1  24      763.57      738.23     21.06 o 
   0   1  24     1389.10     1308.68     19.41 o 
   1   1  24      845.61      772.85     13.84 o 
   2   1  24      171.46      137.50      7.41 o 
  -2   2  24      116.24      106.95      6.25 o 
  -1   2  24     1671.67     1544.23     18.18 o 
   0   2  24       14.16        9.13      2.97 o 
   1   2  24       82.02       78.59      6.26 o 
  -2   3  24     1276.28     1292.82     19.93 o 
  -1   3  24      467.78      413.99     11.92 o 
   0   1  25        7.03       10.38      2.36 o 
                                                 
